# Supplementary material for: A retrospectively registered pilot randomized controlled trial of postbiotic administration during antibiotic treatment increases microbiome diversity and enriches health-associated taxa
Source: Infect Immun. 2025 Nov 28;94(1):e00390-25. doi: 10.1128/iai.00390-25 (PMC12797998; doi:10.1128/iai.00390-25)
Supplement: Table S2 — Data and statistical model output. [file iai.00390-25-s0002.xlsx]

## Sheet: OTU table
Table S2: Data and statistical model output
sampleid	Unc018j2	Unc58370	Unc01g0f	GV2Pseu5	Unc02q5c	Unc56563	Unc01kce	Unc01fnq	Unc05ssb	LcbFer73	Gt8Met66	Unc04zvf	Unc59236	UncCl489	Unc010jp	Unc02qds	UncO7791	Unc36573	Unc05jzf	Unc02ofg	Unc00mrp	Unc95830	Unc03jsh	Unc01d5l	UncCl562	Unc02mrc	J1PBac10	UncO6496	Unc004i4	Unc00psp	Unc40572	UncO6120	Unc019nc	Unc02f9r	Unc035fn	Unc035kq	Unc00v6o	Unc04x6v	Unc00qrq	G9KS1076	GF3Sang7	Unc018dm	HJ3Omni3	Unc99454	Oi9Spec3	Unc05bd1	Unc04ri8	KQ0Bacte	Unc04k67
22111	0	0	0	0	6	0	0	0	0	0	0	0	0	0	0	0	0	0	1	0	0	0	0	0	0	0	0	1	0	1	0	0	1	61	3	0	0	2	0	0	0	0	0	0	0	2280	0	2	0
22112	0	0	0	0	12	0	0	0	0	0	0	0	0	0	0	0	0	0	1	0	0	0	0	0	0	0	0	0	0	0	0	0	1	3	0	0	0	1	0	0	0	0	0	0	0	3277	0	0	0
22113	0	0	0	0	7	0	0	0	0	0	0	0	0	0	0	0	0	0	0	0	0	0	0	0	0	0	0	0	0	0	0	0	2	24	1	0	0	4	0	0	0	0	0	0	0	2676	0	0	0
22114	1	0	0	0	4	0	0	0	0	0	0	0	0	0	0	0	0	0	7	1	1	0	0	0	0	0	0	0	1	0	0	0	1	19	6	0	0	2	0	0	0	0	0	0	0	1496	0	0	0
22115	1	0	0	0	8	0	0	0	0	0	0	0	0	0	0	0	0	0	0	3	0	0	0	0	0	0	0	3	0	0	0	0	0	135	0	0	0	1	0	0	0	0	0	0	0	1445	0	5	0
22076	2	0	0	0	4	1	1	0	0	0	0	0	0	2	0	0	0	0	0	0	0	0	3	0	0	0	0	0	0	0	1	17	0	12	0	0	0	0	0	0	0	0	0	0	0	1076	0	0	0
22131	0	0	0	0	6	0	8	0	9	0	0	0	2	0	0	0	0	0	1	0	0	0	0	0	1	0	0	0	0	2	0	89	1	20	0	0	0	10	0	0	0	0	0	1	0	2811	0	0	0
22077	0	0	0	0	6	0	3	2	12	0	0	0	0	1	0	0	0	0	0	0	0	0	0	0	0	0	0	0	0	0	0	89	1	32	0	0	0	5	0	0	0	0	0	0	0	2223	0	0	0
22132	0	0	0	0	7	0	69	0	19	0	0	0	0	0	0	0	0	0	0	0	0	0	0	0	6	0	0	1	0	0	1	162	3	15	0	0	0	19	0	0	0	0	0	0	0	3943	0	0	0
22078	0	0	0	0	12	1	54	0	15	0	0	0	0	0	0	0	0	0	0	0	0	0	0	0	0	0	0	0	0	0	3	162	1	17	0	0	0	49	0	0	0	0	0	0	0	3809	0	0	0
22051	0	0	0	0	2	0	0	0	6	0	0	0	0	0	1	0	32	0	0	0	0	0	0	0	0	0	0	0	0	0	1	0	0	3	0	0	0	0	0	0	0	0	0	0	0	2276	0	0	0
22052	3	0	0	0	7	0	0	0	39	0	0	0	0	0	0	0	100	0	0	1	0	0	0	0	0	1	0	0	0	0	0	0	281	19	0	0	0	1	0	0	0	0	0	0	0	727	0	0	0
22053	4	0	0	0	3	0	0	0	8	0	0	0	1	1	0	0	246	0	0	0	0	0	0	0	0	0	0	0	0	0	6	0	2023	37	0	0	0	2	0	0	0	0	0	0	0	2362	0	0	0
22054	0	0	0	0	6	0	0	0	32	0	0	0	0	2	1	0	172	0	0	0	0	0	0	0	0	0	0	0	0	0	4	0	319	27	0	0	0	7	0	0	0	0	0	0	0	2307	0	0	0
22055	0	0	0	0	10	0	0	0	29	0	0	0	0	1	0	0	253	0	0	0	0	0	0	0	0	0	0	0	0	0	2	0	1869	38	0	0	0	16	0	0	0	0	0	0	0	1746	0	0	0
22046	0	0	0	0	4	0	0	0	0	0	0	0	0	0	0	0	0	0	0	0	0	0	0	0	0	0	0	0	0	0	0	56	15370	7	0	0	0	20	0	0	1	0	0	0	0	149	0	0	0
22047	0	0	0	0	12	0	0	0	0	0	0	0	0	0	0	0	0	0	0	0	0	0	0	0	0	0	0	0	0	0	0	90	18647	3	0	0	0	10	0	0	0	0	0	0	0	126	0	0	0
22048	0	0	0	0	9	0	0	0	0	0	0	0	0	0	0	0	0	0	2	0	0	0	0	0	0	0	0	0	0	0	0	161	16241	3	0	0	0	20	0	0	0	0	0	0	0	175	0	0	0
22049	0	0	0	0	4	0	0	0	0	0	0	0	0	0	0	0	0	0	0	0	0	0	0	0	0	0	0	0	0	0	0	179	15562	5	0	0	0	28	0	0	0	0	0	0	0	461	0	0	0
22050	0	0	0	0	6	0	0	0	0	0	0	0	0	0	0	0	0	0	0	0	0	0	0	0	0	0	0	0	0	0	0	105	18491	4	0	0	0	21	2	0	2	0	0	0	0	152	0	0	0
22036	0	0	0	0	6	0	0	0	0	0	0	0	0	0	0	0	22	0	0	0	0	0	0	0	0	0	0	0	0	0	0	0	135	2	0	0	0	0	0	0	0	0	0	0	0	3633	0	0	0
22037	0	0	0	0	5	0	0	0	0	0	0	0	0	0	0	0	18	0	0	0	0	0	0	0	0	0	0	0	0	0	0	0	1	0	0	0	0	0	0	0	0	0	0	0	0	3071	0	0	0
22038	0	0	0	0	8	0	0	0	0	0	0	0	0	0	0	0	130	0	0	0	0	0	0	0	0	0	0	0	0	0	0	0	8946	0	0	0	0	0	0	0	0	0	0	0	0	1301	0	0	0
22039	0	0	5	0	4	0	0	0	0	0	0	0	0	0	0	0	122	0	0	0	0	0	0	0	0	0	0	0	0	0	0	2	56	4	0	0	0	0	0	0	0	0	0	0	0	1897	0	0	0
22040	0	0	203	0	7	0	0	0	0	0	0	0	0	0	0	0	349	0	0	0	0	0	0	0	0	0	0	0	0	0	0	33	3050	6	0	0	0	0	0	0	0	0	0	0	0	1165	0	0	0
22056	0	0	0	0	3	0	0	0	0	0	0	0	0	0	0	0	0	0	7	0	0	0	0	0	0	0	0	0	0	0	0	0	10980	8	0	0	0	0	0	0	1	0	0	0	0	2474	0	0	0
22057	0	0	0	0	5	0	0	0	0	0	0	0	0	0	0	0	0	0	4	0	0	0	0	0	0	0	0	0	0	0	0	0	10855	4	0	0	0	0	0	0	0	0	0	0	0	2115	0	0	0
22058	0	0	0	0	4	0	0	0	0	0	0	0	0	0	0	0	0	0	0	0	0	0	0	0	0	0	0	0	0	0	0	0	16779	0	0	0	0	0	0	0	0	0	0	0	0	158	0	0	0
22059	0	0	0	0	4	0	0	0	0	0	0	0	0	0	0	0	0	0	0	0	0	0	0	0	0	0	0	0	0	0	0	0	11465	14	0	0	0	0	0	0	1	0	0	0	0	397	0	0	0
22060	0	0	0	0	4	0	0	0	0	0	0	1	0	0	0	0	0	0	0	0	0	0	0	0	0	0	0	0	0	0	0	0	9644	2	0	0	0	0	0	0	0	0	0	0	0	120	0	0	0
22116	0	0	0	0	6	0	0	0	0	0	0	0	0	0	0	0	0	0	0	0	0	0	0	0	0	0	0	0	0	0	0	0	1	0	0	0	0	0	0	0	0	0	0	0	0	2182	0	0	0
22117	0	0	0	0	4	0	0	0	0	0	0	0	0	0	0	0	0	0	0	0	0	0	0	0	0	0	0	0	0	0	0	0	0	8	0	0	0	0	0	0	0	0	0	0	0	1753	0	0	0
22118	0	0	0	0	4	0	0	0	0	0	0	0	0	0	0	0	0	0	0	0	0	0	0	0	0	0	0	0	0	0	0	0	0	4	0	0	0	1	0	0	0	0	0	0	0	1944	0	0	0
22119	0	0	0	0	6	0	0	0	0	0	0	0	0	0	0	0	0	0	0	0	0	0	0	0	0	0	0	0	0	0	0	2	1	5	0	0	0	0	0	0	0	0	0	0	0	1718	0	0	0
22120	0	0	0	0	5	0	0	0	0	0	0	0	0	0	0	0	0	0	0	0	0	0	0	0	0	0	0	0	0	0	0	0	1	19	0	0	0	0	0	0	0	0	0	0	0	2292	0	0	0
22066	0	1	0	0	7	0	0	0	24	0	0	0	0	0	0	0	0	0	2	0	0	0	0	0	0	0	0	2	0	0	0	0	1	13	0	0	0	2	0	0	0	0	0	0	0	2956	0	0	0
22067	0	0	0	0	2	0	0	0	69	0	0	0	0	2	0	0	0	0	3	0	0	1	0	0	0	0	0	0	0	0	1	0	0	41	1	0	0	0	0	0	1	0	0	0	0	4569	0	0	0
22068	0	0	0	0	7	0	0	0	32	0	0	0	0	4	0	0	0	0	16	0	0	0	0	0	0	0	0	1	0	0	0	0	0	20	2	0	0	0	0	0	0	0	0	0	0	2885	0	0	0
22069	0	0	0	0	11	1	0	0	36	0	0	0	1	1	0	0	0	0	0	0	1	0	0	0	0	0	0	0	0	0	0	0	0	11	0	0	0	0	0	0	2	0	0	0	0	4473	0	0	0
22070	0	1	0	0	7	1	0	0	29	0	0	0	0	0	0	0	0	0	0	0	4	0	0	0	0	0	0	1	0	0	0	0	1	30	0	0	0	1	0	0	1	0	0	0	0	3419	0	0	0
22041	0	0	0	0	3	0	0	0	0	0	0	0	0	0	0	0	0	0	92	0	0	0	0	0	0	0	0	0	1	0	0	0	4	24	0	0	0	0	0	0	0	0	0	0	0	4464	0	0	0
22042	0	1	0	0	9	0	0	0	0	0	0	0	0	0	0	0	0	0	159	0	0	0	0	0	0	0	0	0	2	0	0	0	0	45	0	0	0	7	0	0	0	0	0	0	0	4238	0	0	0
22043	0	2	0	0	12	0	0	0	0	0	0	0	0	0	0	0	0	0	34	0	0	0	0	0	0	0	0	1	4	0	0	0	0	102	0	0	0	1	0	0	0	0	0	0	0	4451	0	0	0
22044	4	0	0	0	6	0	0	0	0	0	0	0	0	0	0	0	0	0	47	0	0	0	0	0	0	0	0	3	8	0	0	0	1	66	0	0	0	0	0	0	0	0	0	0	0	3292	0	0	0
22045	0	2	0	0	11	0	0	0	0	0	0	0	0	0	0	0	0	0	172	0	0	0	0	0	0	1	0	4	5	0	0	0	2	79	0	0	0	0	0	0	0	0	0	0	0	1649	0	0	0
22096	0	6	0	0	4	0	0	0	1	0	0	0	3	0	0	2	0	0	0	0	0	0	0	0	0	0	0	0	1	0	4	32	1	0	0	0	0	132	0	0	0	0	0	0	0	5284	0	0	0
22097	1	1	0	0	7	0	0	0	2	0	0	0	0	0	0	0	0	0	0	0	0	0	0	0	0	0	0	0	0	0	3	22	0	3	0	0	0	120	0	0	0	0	0	0	0	5952	0	1	0
22098	1	2	0	0	6	0	0	1	6	0	0	0	2	0	0	0	0	0	0	0	0	0	0	0	0	0	0	2	0	0	2	30	0	6	0	0	0	79	0	0	0	0	0	0	0	5203	0	1	0
22099	0	1	0	0	3	0	0	1	15	0	0	0	2	0	0	0	0	0	0	0	0	0	0	0	0	0	0	0	0	0	5	9	0	3	0	0	0	246	0	0	0	0	0	0	0	5407	0	0	0
22100	0	0	0	0	9	2	0	3	8	0	0	0	0	0	0	0	0	0	0	0	2	2	0	2	0	0	0	0	0	0	0	169	1	27	0	0	0	153	0	0	0	0	0	0	0	5056	0	4	0
22136	0	0	0	0	11	1	0	0	0	0	0	0	0	0	0	0	0	0	0	0	10	0	0	0	0	0	0	0	0	0	0	0	0	0	0	0	0	0	0	0	1	0	0	0	0	5453	0	0	0
22137	0	0	0	0	12	0	0	0	0	0	0	0	0	0	0	0	0	0	0	0	0	0	0	0	0	0	0	0	0	0	0	0	0	0	0	0	0	0	0	0	0	0	0	0	0	8728	0	0	0
22138	0	0	0	0	4	1	0	0	0	0	0	0	0	0	0	0	0	0	0	0	1	0	0	0	0	1	0	0	0	0	0	0	2	0	0	0	0	0	0	0	0	0	0	0	0	6344	0	0	0
22139	0	0	0	0	5	0	0	0	0	0	0	0	0	0	0	0	0	0	0	0	4	0	0	0	0	0	0	0	0	0	0	0	0	0	0	0	0	0	0	0	0	0	0	0	0	6273	0	0	0
22140	0	0	0	0	2	0	0	0	0	0	0	0	0	0	0	0	0	0	0	0	5	0	0	0	0	0	0	0	0	0	0	0	0	0	0	0	0	0	0	0	0	0	0	0	0	7228	0	0	0
22146	0	0	0	0	9	0	0	0	0	0	0	0	0	1	0	0	0	0	0	0	1	0	0	0	0	0	0	0	1	0	0	129	4130	105	11	0	0	0	0	0	0	0	0	0	0	3093	0	0	0
22147	0	0	0	0	1	0	0	0	0	0	0	0	0	0	0	0	0	0	0	0	2	0	0	0	0	0	0	0	3	0	0	55	3787	124	1	0	0	0	0	0	0	0	0	0	0	1144	0	0	0
22148	0	0	0	0	3	0	0	0	0	0	0	0	0	0	0	0	0	0	0	0	0	0	0	0	0	0	0	0	0	0	0	392	2852	46	4	0	0	0	0	0	0	0	0	0	0	4475	0	0	0
22149	0	0	0	0	3	0	0	0	0	0	0	0	0	0	0	0	0	0	0	0	0	0	0	0	0	0	0	0	1	0	0	387	1153	72	7	0	0	0	0	0	0	0	0	0	0	4242	0	0	0
22150	0	0	0	0	7	0	0	0	0	0	0	0	0	5	0	0	0	0	0	0	3	0	0	0	0	0	0	0	0	0	0	76	4663	89	3	0	0	0	0	0	0	0	0	0	0	2144	0	0	0
22001	0	1	0	0	5	0	0	0	0	0	0	0	0	0	0	0	0	0	3	0	0	0	0	0	0	0	0	1	0	0	0	2	2	0	0	0	0	0	0	0	1	0	0	0	0	2512	1	0	0
22002	12	1	0	0	11	0	0	0	0	0	0	0	0	0	0	0	0	3	69	0	0	12	0	0	0	0	0	1	0	0	0	5	1	0	0	0	0	0	0	0	0	0	0	0	0	774	1	0	0
22003	14	2	0	0	1	0	0	0	0	0	0	0	0	0	0	0	0	1	41	0	0	5	0	0	0	0	0	0	0	0	0	8	0	0	0	0	0	0	0	0	0	0	0	0	0	1596	0	0	0
22004	0	0	0	0	6	0	0	0	0	0	0	0	0	0	0	0	0	2	22	0	0	4	0	0	0	0	0	0	0	0	0	9	0	0	0	0	0	0	0	0	0	0	0	0	0	1676	0	0	0
22005	0	0	0	0	2	0	0	0	0	0	0	0	0	0	0	0	0	0	155	0	0	0	0	0	0	0	0	0	0	0	0	3	0	0	0	0	0	1	0	0	0	0	0	0	0	3156	0	0	0
22141	0	0	0	0	9	0	0	0	0	1	0	0	0	0	0	0	0	0	0	0	0	0	0	0	0	0	0	0	0	0	0	0	2	0	0	0	0	0	0	0	0	0	1	0	0	8	0	0	0
22142	0	0	0	0	9	0	0	0	0	0	0	0	0	0	0	0	0	0	0	0	0	0	0	0	0	0	0	0	0	0	0	0	9	0	0	0	0	0	0	0	0	0	1	0	0	5	0	0	0
22143	0	0	0	0	5	0	0	0	0	0	0	0	0	0	0	0	0	0	0	0	0	0	0	0	0	0	0	0	0	0	0	0	2	0	0	0	0	0	0	0	0	0	0	0	0	7	0	0	0
22144	0	0	0	0	4	0	0	0	0	0	0	0	0	0	0	0	0	0	0	0	0	0	0	0	0	0	0	0	0	0	0	0	1	0	0	0	0	0	0	0	0	0	1	0	0	0	0	0	0
22006	0	0	0	0	6	0	0	0	0	0	0	0	0	0	0	0	0	0	0	0	0	0	0	0	0	0	0	0	0	0	0	0	7207	19	0	0	0	0	0	0	0	0	0	0	0	5046	0	0	0
22007	0	0	0	0	3	0	0	0	0	0	0	0	0	0	0	0	0	0	0	0	0	0	0	0	0	0	0	0	0	0	0	0	22702	13	0	0	0	0	0	0	2	0	0	0	0	358	0	0	0
22008	0	0	0	0	6	0	0	0	0	0	0	0	0	0	0	0	0	0	0	0	0	0	0	0	0	0	0	0	0	0	0	0	15595	1	0	0	0	0	0	0	0	0	0	0	0	2450	0	0	0
22009	0	0	0	0	7	0	0	0	0	0	0	0	0	0	0	0	0	0	1	0	0	0	0	0	0	0	0	0	0	0	0	1	14446	12	0	0	0	0	0	0	1	0	0	0	0	1382	0	0	0
22010	0	0	0	0	6	0	0	0	0	0	0	0	0	0	0	0	0	0	0	0	0	0	0	0	0	0	0	5	0	0	0	50	5587	16	0	0	0	0	0	0	0	0	0	0	0	2622	0	0	0
22026	0	1	0	0	5	0	0	0	33	0	0	281	0	0	0	0	0	0	0	0	0	0	0	0	0	0	0	1	0	0	1	40	9467	13	0	0	22	0	0	0	0	0	0	0	0	1811	0	0	0
22027	0	0	0	0	6	0	0	0	32	0	0	168	0	0	0	0	0	0	0	0	0	0	0	0	0	0	0	0	0	0	0	27	11452	5	0	0	16	0	0	0	0	0	0	0	0	551	0	0	0
22028	0	0	0	0	6	0	0	0	73	0	0	234	0	0	0	0	0	0	0	0	0	0	0	0	0	0	0	0	0	0	3	64	10971	19	0	0	25	1	0	0	1	0	0	0	0	1002	0	1	0
22029	0	0	0	0	8	0	0	0	74	1	1	460	0	3	0	0	0	0	0	0	0	0	0	0	1	0	0	0	0	0	0	46	4330	16	0	0	11	0	0	0	0	0	0	0	0	2026	0	2	1
22030	3	0	0	0	13	1	0	0	30	0	309	343	0	3	0	0	0	0	0	0	0	0	0	0	0	0	0	0	0	0	1	193	8253	43	0	0	14	0	0	0	0	0	0	0	0	2551	0	0	0
22016	0	0	0	0	8	0	0	0	0	0	0	0	0	0	0	0	0	0	0	0	0	0	0	0	0	0	0	2	0	0	0	0	0	29	0	0	0	37	0	0	0	0	0	0	0	3685	0	1	0
22017	0	0	0	0	5	0	0	0	0	0	0	0	0	0	0	0	0	0	0	0	0	0	0	0	0	0	0	0	0	0	0	0	0	3	0	0	0	30	0	0	0	0	0	0	0	1048	0	0	0
22018	0	0	0	0	10	0	0	0	0	0	0	0	0	0	0	0	0	0	0	0	0	0	0	0	0	0	0	1	0	0	0	0	1	23	0	0	0	12	0	0	1	0	0	0	0	922	0	1	0
22019	0	0	0	0	8	1	0	0	0	0	0	0	0	0	0	0	0	0	1	0	0	0	0	0	0	0	0	1	0	0	0	0	0	18	0	0	0	7	0	0	0	0	0	0	0	4093	0	0	0
22020	0	0	0	0	13	5	0	0	0	0	0	0	1	1	0	0	0	0	0	0	1	0	0	0	0	0	0	1	0	0	0	0	1	88	0	0	0	0	0	0	1	0	0	0	0	1688	0	2	0
22086	0	0	0	0	5	0	0	0	0	0	0	0	0	0	0	0	0	0	3	4	0	0	0	0	0	0	0	0	0	0	0	0	2	8	0	0	0	20	0	0	0	0	0	0	0	2443	1	0	0
22087	0	1	0	0	4	0	0	0	0	0	0	0	0	0	0	0	0	0	1	1	0	0	0	0	0	0	0	0	0	0	0	0	2	21	0	0	0	0	0	0	0	0	0	0	0	2937	1	0	0
22088	0	0	0	0	6	0	0	0	0	0	0	0	0	0	0	0	0	0	0	0	0	0	0	0	0	0	0	0	0	0	0	0	2	42	0	0	0	17	0	0	1	0	0	0	0	5857	4	0	0
22089	0	0	0	0	4	0	0	0	0	0	0	0	0	0	0	0	0	0	0	0	0	0	0	0	0	0	0	0	0	0	0	0	3	103	0	0	0	14	0	0	1	0	0	0	0	7097	3	0	0
22090	0	0	0	0	7	0	0	0	0	0	0	0	0	0	0	0	0	0	1	4	27	0	0	0	0	0	0	0	0	0	0	0	0	50	0	0	0	1	0	0	0	0	0	0	0	6363	5	0	0
22151	1	0	0	0	7	0	0	0	0	0	0	0	0	0	0	0	0	0	0	0	1	0	0	0	0	0	0	0	0	0	0	55	1	6	0	0	0	6	0	0	0	0	0	1	0	1833	1	0	0
22152	6	0	0	0	9	0	0	0	14	0	0	0	0	0	0	0	0	0	0	2	0	0	0	0	1	0	0	1	0	0	0	26	1	17	0	0	0	7	0	0	0	0	0	7	0	1914	4	8	0
22153	12	2	0	0	7	0	0	0	34	0	0	0	1	1	0	0	0	0	0	3	1	0	0	0	0	0	0	4	0	0	1	9	2	21	14	0	0	8	0	0	0	0	0	11	0	1472	0	23	1
22154	2	0	0	0	13	0	0	0	22	0	0	0	0	2	0	0	0	0	0	0	1	1	0	0	0	0	0	0	1	0	1	109	0	63	0	0	0	4	0	0	1	0	0	2	0	2422	1	9	0
22155	1	0	0	0	5	0	0	0	33	0	0	0	0	0	0	0	0	0	0	1	9	0	0	0	0	0	0	2	0	0	1	103	0	226	31	0	0	15	0	0	1	0	0	16	0	1971	2	10	0
22061	0	0	0	0	10	0	0	0	0	0	0	0	0	0	0	0	262	0	0	0	0	0	0	0	0	0	0	0	0	0	0	0	0	0	0	0	0	21	0	0	0	0	0	0	0	3882	0	0	0
22062	0	0	0	0	8	2	0	0	0	0	0	1	0	0	0	0	488	0	0	0	0	0	0	0	0	0	0	0	0	0	0	0	1	4	0	0	0	13	0	0	0	0	0	0	0	3610	0	0	0
22063	0	0	0	0	31	2	0	0	0	0	0	0	0	0	0	0	384	0	0	0	0	0	0	0	0	0	0	0	0	0	0	0	3	9	0	0	0	14	0	0	0	0	0	0	0	5661	0	0	0
22064	0	0	0	0	12	2	0	0	0	0	0	0	0	0	0	0	225	0	0	0	0	0	0	0	0	0	0	0	0	0	0	0	0	3	0	0	0	7	0	0	0	0	0	0	0	4287	0	0	0
22065	0	0	0	0	3	0	0	0	0	0	0	0	0	0	0	0	488	0	0	0	0	0	0	0	0	0	0	0	0	0	0	0	0	34	0	0	0	7	0	0	0	0	3	0	0	6688	0	0	0
22126	8	0	0	0	8	0	0	0	0	0	0	0	0	0	1	0	0	0	0	0	0	0	0	0	0	0	0	0	0	0	0	528	1	283	32	0	0	0	0	0	0	0	0	0	0	7786	0	0	0
22127	4	0	0	0	8	0	0	0	0	0	0	0	0	0	0	0	0	0	0	0	0	0	0	0	0	0	0	0	0	0	0	292	0	39	7	0	0	0	0	0	0	0	0	0	0	3018	0	0	0
22130	2	0	0	0	14	0	1598	0	0	0	0	0	0	0	1	0	0	0	0	0	0	0	0	0	0	0	0	1	0	0	0	437	1	27	0	0	0	0	0	0	2	0	0	0	0	2865	0	0	0
22171	0	0	0	1	4	0	0	0	0	62	0	0	0	0	0	0	0	0	0	0	0	0	0	0	0	0	0	0	0	0	0	0	1	11	0	0	0	0	0	0	0	0	0	0	0	24	0	0	0
22172	0	0	0	0	6	0	0	0	0	76	0	0	0	0	0	0	0	0	0	0	0	0	0	0	0	0	0	0	0	0	0	0	25	0	0	0	0	0	0	0	0	0	0	0	0	20	0	0	0
22173	0	0	0	0	3	0	0	0	0	129	0	0	0	0	0	0	0	0	0	0	0	0	0	0	0	0	0	0	0	0	0	0	73	0	0	0	0	0	0	9	19	0	0	0	0	35	0	0	0
22174	0	0	0	0	7	0	0	0	0	37	0	0	0	0	0	0	0	0	0	0	0	0	0	0	0	0	0	0	0	0	0	0	0	153	0	0	0	0	0	0	0	0	0	0	0	3	0	0	0
22175	0	0	0	0	10	0	0	0	0	1	0	0	0	0	0	0	0	0	0	0	0	0	0	0	0	0	0	0	0	0	0	0	2	340	0	0	0	0	0	0	0	0	0	0	0	1960	0	0	0
22176	0	0	0	0	6	0	0	0	0	0	0	0	0	0	0	0	0	0	9	0	0	0	0	0	0	0	0	0	0	0	0	0	1	56	0	0	0	0	0	0	1	0	0	0	0	4986	0	0	0
22177	0	0	0	0	2	0	0	0	0	0	0	0	0	0	0	0	0	0	1	0	0	0	0	0	0	0	0	0	0	0	0	0	0	14	0	0	0	0	0	0	0	0	0	0	0	6440	0	0	0
22178	0	0	0	0	11	0	0	0	0	0	0	0	0	0	0	0	0	0	4	0	0	0	0	0	0	0	0	0	0	0	0	0	8	23	0	0	0	0	0	0	1	0	0	0	0	4489	0	0	0
22179	0	1	0	0	16	0	0	0	0	0	0	1	0	0	0	0	0	0	0	0	0	0	0	0	0	0	0	0	0	0	0	0	2	30	0	0	0	0	0	0	0	0	0	0	0	7880	0	0	0
22180	0	2	0	0	9	0	0	0	0	0	0	0	0	0	0	0	0	0	0	0	0	0	0	0	0	0	0	0	0	0	0	0	1	20	0	0	0	0	0	0	1	0	0	0	0	6310	0	0	0
22195	0	0	0	0	9	0	0	0	0	0	0	0	0	0	0	0	215	0	0	0	0	0	0	0	0	0	0	0	0	0	0	0	4	0	0	0	0	0	0	0	0	0	0	0	0	1887	0	0	0
22191	0	0	0	0	12	0	0	0	0	0	0	0	0	0	0	0	356	0	0	0	0	0	0	0	0	0	0	0	0	0	0	0	0	0	0	0	0	0	0	0	0	0	0	0	0	2401	0	0	0
22192	0	0	0	0	10	0	0	0	0	0	0	0	0	0	0	0	340	0	7	2	0	0	0	0	0	0	0	0	0	0	0	0	2	0	0	0	0	0	0	0	0	0	0	0	0	4800	0	0	0
22193	0	0	0	0	12	0	0	0	0	0	0	0	0	0	0	0	482	0	28	5	0	0	0	0	0	0	0	0	0	0	0	0	0	0	0	0	0	0	0	0	0	0	0	0	0	5224	0	0	0
22194	0	0	0	0	5	0	0	0	0	0	0	0	0	0	0	0	21	0	17	1	0	0	0	0	0	0	0	0	0	0	0	0	3	0	0	0	0	0	0	0	0	0	0	0	0	4233	0	0	0
22201	0	0	0	0	13	0	0	0	0	0	0	0	0	0	0	0	0	0	0	0	0	0	0	0	0	0	0	0	0	0	0	0	8337	16	0	0	0	3	0	0	0	0	0	0	0	3780	38	0	0
22202	0	2	0	0	9	1	0	0	0	0	0	1	0	0	0	0	0	0	1	0	0	0	0	0	0	0	0	0	0	0	0	0	56	20	0	0	0	5	0	0	0	0	0	0	0	1614	4	0	0
22203	0	2	0	0	15	1	0	0	0	0	0	0	0	0	0	0	0	0	0	0	0	0	0	0	0	0	0	0	0	0	0	0	6112	4	0	0	0	6	0	0	0	0	0	0	0	3646	27	0	0
22204	0	3	0	1	9	0	0	0	0	0	0	0	0	0	0	0	0	0	0	0	0	0	0	0	0	0	0	0	0	0	0	0	9830	3	0	0	0	6	0	0	0	0	0	0	0	1580	4	0	0
22205	0	1	0	0	5	0	0	0	0	0	0	0	0	0	0	0	0	0	1	0	0	0	0	0	0	0	0	0	0	0	0	0	1221	29	0	0	0	5	0	0	0	0	0	0	0	2499	2	0	0
22181	0	0	0	0	5	0	0	0	24	0	0	252	0	0	0	0	11	0	0	0	0	0	0	0	0	0	4	0	0	0	0	6	4	13	0	0	0	0	0	0	0	0	0	0	0	3011	0	0	0
22182	0	0	0	0	7	0	0	0	14	0	0	814	0	0	0	0	15	0	0	0	0	0	0	0	0	0	0	0	0	0	0	49	2	6	0	0	0	0	0	0	0	0	0	0	0	3400	0	0	0
22183	0	0	0	0	4	0	0	0	19	0	0	633	0	0	0	0	3	0	0	0	0	0	0	0	0	0	0	0	0	0	0	31	5	8	0	0	0	0	0	0	0	0	0	0	0	2899	0	0	0
22184	0	0	0	0	8	0	0	0	53	0	0	15	0	0	0	0	1	0	2	0	0	0	0	0	0	0	0	0	0	0	0	18	1	23	0	0	0	0	0	0	1	0	0	0	0	7012	0	0	0
22185	0	0	0	0	7	0	0	0	18	0	0	1625	0	0	0	0	367	0	0	0	0	0	0	0	0	0	0	0	0	0	0	62	5	24	0	0	0	0	0	0	1	0	0	0	0	3367	0	0	0
22186	0	0	0	0	8	0	0	0	0	0	0	1	0	0	0	0	312	4	1	0	0	0	0	0	0	0	0	0	0	0	0	0	11	0	0	0	0	0	0	0	0	0	0	0	0	2894	0	0	0
22187	0	0	0	0	6	0	0	0	0	0	0	0	0	0	0	0	301	7	3	0	0	0	0	0	0	0	0	0	0	0	0	0	12	4	0	0	0	0	0	0	0	0	0	0	0	1790	0	0	0
22188	0	0	0	2	7	0	0	0	0	0	0	0	0	0	0	0	519	0	3	0	0	0	0	0	0	0	0	0	0	0	0	0	4	0	0	0	0	0	0	0	0	0	0	0	0	1930	0	0	0
22189	0	0	0	0	3	0	0	0	0	0	0	0	0	0	0	0	169	1	0	0	0	0	0	0	0	0	0	0	0	0	0	0	3	0	0	0	0	0	0	0	1	0	0	0	0	1872	0	0	0
22190	0	0	0	0	6	0	0	0	0	1	0	0	0	0	0	0	337	4	0	0	0	0	0	0	0	0	0	0	0	0	0	0	1	0	0	0	0	0	0	0	0	0	0	0	0	2321	1	0	0
22216	0	0	0	0	7	0	0	0	5	0	0	314	0	0	0	0	0	0	0	0	0	0	0	0	0	0	0	0	0	0	0	25	11492	11	0	0	0	47	0	0	0	0	0	0	0	2882	0	0	0
22217	0	0	0	0	7	0	0	0	0	0	0	27	0	0	0	0	0	0	0	0	0	0	0	0	0	0	0	0	0	0	0	5	2698	6	0	0	0	8	0	0	0	0	0	0	0	6034	0	0	0
22218	0	1	0	0	14	0	0	0	8	0	0	309	0	0	0	0	0	0	2	0	0	0	0	0	0	0	0	0	0	0	0	50	3504	16	0	0	0	22	0	0	0	0	0	0	0	3352	0	0	0
22219	0	0	0	0	6	0	0	0	0	1	0	262	0	0	0	0	0	0	0	0	0	0	0	0	0	0	0	0	0	0	0	40	20072	5	0	0	0	48	0	0	1	0	0	0	0	2854	0	0	0
22220	0	0	0	0	11	0	0	0	2	0	0	401	0	0	0	0	0	0	0	0	0	0	0	0	0	0	0	0	0	0	0	85	12776	9	0	0	0	45	0	0	0	0	0	0	0	2158	0	0	0
22246	0	0	0	0	18	0	0	0	0	0	0	0	0	0	0	0	56	0	0	0	0	0	0	0	0	0	0	0	0	0	0	0	2	0	0	0	0	0	0	0	0	0	0	7	0	8073	0	0	0
22247	0	0	0	0	13	0	0	0	0	0	0	0	0	0	0	0	113	0	0	0	0	0	0	0	0	0	0	0	0	0	0	0	1	0	0	0	0	0	0	0	1	0	0	2	0	5154	0	0	0
22248	0	1	0	0	11	0	0	0	0	0	0	0	0	0	0	0	53	0	0	0	0	0	0	0	0	0	0	0	0	0	0	0	0	11	0	0	0	0	0	0	1	0	0	0	0	2500	0	0	0
22249	0	15	0	0	2	0	0	0	0	0	0	0	0	0	0	0	94	0	0	0	0	0	0	0	0	0	0	0	0	0	0	0	0	25	0	0	0	0	0	0	0	0	0	0	0	4825	0	0	0
22250	1	1	0	0	9	0	0	0	8	0	0	0	1	0	0	0	9	0	23	0	0	0	0	0	0	0	0	0	0	0	0	0	1	79	27	0	0	0	0	0	2	0	0	0	0	2807	0	0	0
22236	0	0	0	0	8	0	0	0	0	0	0	0	0	0	0	0	0	0	0	0	0	0	0	0	0	1	0	0	0	0	0	0	0	10	0	0	0	40	0	0	0	0	0	0	0	3267	0	0	0
22237	0	0	0	0	4	0	0	0	0	0	0	0	0	0	0	0	0	0	0	0	0	0	0	0	0	0	0	2	0	0	0	0	1	5	0	0	0	175	0	0	0	0	0	0	0	5817	0	0	0
22238	0	0	0	0	10	0	0	0	0	0	0	0	0	0	0	0	0	0	0	0	0	0	0	0	0	0	0	1	0	0	0	56	1	31	0	0	0	344	0	0	0	0	0	0	0	6428	0	0	0
22239	1	0	0	0	5	0	0	0	0	0	0	0	0	0	0	0	1	0	1	0	0	0	0	0	0	0	0	1	0	0	0	80	0	93	0	0	0	404	0	0	0	0	0	0	0	6714	0	0	0
22240	0	0	0	0	5	0	0	0	0	0	0	0	0	0	0	0	0	0	0	0	0	0	0	0	0	0	0	0	0	0	0	8	0	19	0	0	0	62	0	0	0	0	0	0	0	7214	0	0	0
22251	3	10	0	0	8	5	0	0	0	0	0	0	0	2	0	0	1	0	0	0	4	0	0	0	0	0	0	8	0	0	4	0	0	33	0	0	0	0	0	0	0	0	0	0	0	4699	0	0	0
22252	24	17	0	0	4	2	0	0	0	0	0	0	0	0	0	0	0	0	0	0	0	0	0	0	0	0	0	18	0	0	0	0	2	3	0	0	0	0	0	0	0	0	0	0	0	3452	0	0	0
22253	1	0	0	0	8	1	0	0	0	0	0	0	0	0	0	0	0	0	0	0	0	0	0	0	0	0	0	2	0	0	2	0	1	1	0	0	0	2	0	0	0	0	0	0	0	3764	0	0	0
22254	4	3	0	0	6	6	0	0	0	0	0	0	0	0	0	0	0	0	0	0	3	0	0	0	0	0	0	6	1	0	2	0	1	17	0	0	0	0	0	0	0	0	0	0	0	3466	0	0	0
22255	0	2	0	0	3	3	0	0	0	0	0	0	0	0	4	0	0	0	2	0	1	0	0	0	0	0	0	1	0	0	2	55	2	20	0	0	0	0	0	0	0	0	0	0	0	5268	0	0	0
22256	0	0	0	0	9	0	0	0	0	0	0	0	0	0	0	0	0	0	0	0	0	0	0	0	0	0	0	0	0	0	0	0	0	7	0	0	0	0	0	0	25	0	3	0	0	9	0	0	0
22259	0	0	0	0	5	0	0	0	0	0	0	0	0	0	0	0	0	0	4	0	0	0	0	0	0	0	0	0	0	0	0	0	1	207	0	0	0	0	0	0	0	0	0	0	0	6908	0	0	0
22258	0	0	0	0	9	0	0	0	0	0	0	0	0	0	0	0	0	0	0	0	0	0	0	0	0	0	0	0	0	0	0	0	1	0	0	0	0	0	0	0	5	0	0	0	0	4497	0	0	0
22257	0	0	0	0	7	0	0	0	0	0	0	0	0	0	0	0	0	0	0	0	0	0	0	0	0	0	0	0	0	0	0	0	0	0	0	0	0	0	0	0	15	0	0	0	0	19	0	0	0
22260	0	0	0	0	10	0	0	0	0	0	0	0	0	0	0	0	0	0	0	2	4	0	0	0	0	0	0	0	0	0	0	0	0	8	0	0	0	2	0	0	1	0	0	0	0	8127	0	0	0
[truncated: 478 more columns]

## Sheet: Taxonomy
OTU	taxonomy1	taxonomy2	taxonomy3	taxonomy4	taxonomy5	taxonomy6
Unc018j2	Bacteria	__Firmicutes	__Clostridia	__Clostridiales	__Family_XIII	__Family_XIII_AD3011_group
Unc58370	Bacteria	__Firmicutes	__Clostridia	__Clostridiales	__Ruminococcaceae	__Ruminiclostridium
Unc01g0f	Bacteria	__Firmicutes	__Negativicutes	__Selenomonadales	__Veillonellaceae	__Selenomonas_3
GV2Pseu5	Bacteria	__Actinobacteria	__Actinobacteria	__Corynebacteriales	__Corynebacteriaceae	__Corynebacterium_1
Unc02q5c	Bacteria	__Proteobacteria	__Gammaproteobacteria	__Pseudomonadales	__Moraxellaceae	__Moraxella
Unc56563	Bacteria	__Firmicutes	__Clostridia	__Clostridiales	__Ruminococcaceae	__Ruminiclostridium_5
Unc01kce	Bacteria	__Bacteroidetes	__Bacteroidia	__Bacteroidales	__Bacteroidaceae	__Bacteroides
Unc01fnq	Bacteria	__Firmicutes	__Clostridia	__Clostridiales	__Lachnospiraceae	__uncultured
Unc05ssb	Bacteria	__Firmicutes	__Clostridia	__Clostridiales	__Christensenellaceae	__Christensenellaceae_R_7_group
LcbFer73	Bacteria	__Firmicutes	__Bacilli	__Lactobacillales	__Lactobacillaceae	__Lactobacillus
Gt8Met66	Bacteria	__Proteobacteria	__Alphaproteobacteria	__Rhodospirillales	__Rhodospirillaceae	__uncultured
Unc04zvf	Bacteria	__Bacteroidetes	__Bacteroidia	__Bacteroidales	__Prevotellaceae	__Prevotella_7
Unc59236	Bacteria	__Firmicutes	__Clostridia	__Clostridiales	__Christensenellaceae	__Christensenellaceae_R_7_group
UncCl489	Bacteria	__Firmicutes	__Clostridia	__Clostridiales	__Ruminococcaceae	__Ruminiclostridium_9
Unc010jp	Bacteria	__Firmicutes	__Clostridia	__Clostridiales	__Lachnospiraceae	__Lachnospiraceae_FCS020_group
Unc02qds	Bacteria	__Firmicutes	__Clostridia	__Clostridiales	__Ruminococcaceae	__Ruminococcaceae_UCG_013
UncO7791	Bacteria	__Proteobacteria	__Betaproteobacteria	__Burkholderiales	__Alcaligenaceae	__Sutterella
Unc36573	Bacteria	__Firmicutes	__Clostridia	__Clostridiales	__Lachnospiraceae	__Lachnoclostridium
Unc05jzf	Bacteria	__Firmicutes	__Clostridia	__Clostridiales	__Lachnospiraceae	__Lachnoclostridium
Unc02ofg	Bacteria	__Firmicutes	__Clostridia	__Clostridiales	__Lachnospiraceae	___Ruminococcus_gauvreauii_group
Unc00mrp	Bacteria	__Firmicutes	__Erysipelotrichia	__Erysipelotrichales	__Erysipelotrichaceae	__Faecalitalea
Unc95830	Bacteria	__Firmicutes	__Clostridia	__Clostridiales	__Ruminococcaceae	__Ruminococcaceae_UCG_010
Unc03jsh	Bacteria	__Firmicutes	__Clostridia	__Clostridiales	__Clostridiales_vadinBB60_group	__g
Unc01d5l	Bacteria	__Firmicutes	__Clostridia	__Clostridiales	__Ruminococcaceae	__Ruminococcaceae_UCG_002
UncCl562	Bacteria	__Firmicutes	__Clostridia	__Clostridiales	__Ruminococcaceae	__Anaerotruncus
Unc02mrc	Bacteria	__Bacteroidetes	__Bacteroidia	__Bacteroidales	__Bacteroidaceae	__Bacteroides
J1PBac10	Bacteria	__Proteobacteria	__Alphaproteobacteria	__Sphingomonadales	__Sphingomonadaceae	__Sphingomonas
UncO6496	Bacteria	__Firmicutes	__Clostridia	__Clostridiales	__Lachnospiraceae	__Lactonifactor
Unc004i4	Bacteria	__Firmicutes	__Clostridia	__Clostridiales	__Ruminococcaceae	___Eubacterium_coprostanoligenes_group
Unc00psp	Bacteria	__Firmicutes	__Clostridia	__Clostridiales	__Peptococcaceae	__uncultured
Unc40572	Bacteria	__Firmicutes	__Clostridia	__Clostridiales	__Christensenellaceae	__uncultured
UncO6120	Bacteria	__Firmicutes	__Clostridia	__Clostridiales	__Ruminococcaceae	__Ruminococcaceae_UCG_003
Unc019nc	Bacteria	__Bacteroidetes	__Bacteroidia	__Bacteroidales	__Prevotellaceae	__Prevotella_9
Unc02f9r	Bacteria	__Firmicutes	__Clostridia	__Clostridiales	__Lachnospiraceae	__Blautia
Unc035fn	Bacteria	__Firmicutes	__Clostridia	__Clostridiales	__Ruminococcaceae	__uncultured
Unc035kq	Bacteria	__Firmicutes	__Clostridia	__Clostridiales	__Ruminococcaceae	__uncultured
Unc00v6o	Bacteria	__Bacteroidetes	__Bacteroidia	__Bacteroidales	__Prevotellaceae	__Prevotella_9
Unc04x6v	Bacteria	__Firmicutes	__Clostridia	__Clostridiales	__Lachnospiraceae	__uncultured
Unc00qrq	Bacteria	__Bacteroidetes	__Bacteroidia	__Bacteroidales	__Prevotellaceae	__Prevotella_9
G9KS1076	Bacteria	__Proteobacteria	__Betaproteobacteria	__Burkholderiales	__Burkholderiaceae	__Burkholderia_Paraburkholderia
GF3Sang7	Bacteria	__Firmicutes	__Bacilli	__Bacillales	__Family_XI	__Gemella
Unc018dm	Bacteria	__Fusobacteria	__Fusobacteriia	__Fusobacteriales	__Leptotrichiaceae	__Leptotrichia
HJ3Omni3	Bacteria	__Actinobacteria	__Actinobacteria	__Bifidobacteriales	__Bifidobacteriaceae	__Alloscardovia
Unc99454	Bacteria	__Firmicutes	__Clostridia	__Clostridiales	__Clostridiales_vadinBB60_group	__g
Oi9Spec3	Bacteria	__Firmicutes	__Clostridia	__Clostridiales	__Lachnospiraceae	__Oribacterium
Unc05bd1	Bacteria	__Bacteroidetes	__Bacteroidia	__Bacteroidales	__Bacteroidaceae	__Bacteroides
Unc04ri8	Bacteria	__Firmicutes	__Clostridia	__Clostridiales	__Ruminococcaceae	__Butyricicoccus
KQ0Bacte	Bacteria	__Firmicutes	__Clostridia	__Clostridiales	__Ruminococcaceae	__Hydrogenoanaerobacterium
Unc04k67	Bacteria	__Firmicutes	__Clostridia	__Clostridiales	__Peptococcaceae	__uncultured
Unc055ix	Bacteria	__Firmicutes	__Clostridia	__Clostridiales	__Peptostreptococcaceae	__Intestinibacter
Unc056z0	Bacteria	__Actinobacteria	__Coriobacteriia	__Coriobacteriales	__Coriobacteriaceae	__Atopobium
Unc69508	Bacteria	__Bacteroidetes	__Bacteroidia	__Bacteroidales	__Bacteroidaceae	__Bacteroides
Unc01p12	Bacteria	__Firmicutes	__Clostridia	__Clostridiales	__Ruminococcaceae	__uncultured
Unc015db	Bacteria	__Firmicutes	__Clostridia	__Clostridiales	__Lachnospiraceae	___Eubacterium_hallii_group
UncO7042	Bacteria	__Firmicutes	__Clostridia	__Clostridiales	__Ruminococcaceae	__Ruminococcaceae_NK4A214_group
Unc04ii3	Bacteria	__Bacteroidetes	__Bacteroidia	__Bacteroidales	__Rikenellaceae	__Alistipes
UncO6861	Bacteria	__Firmicutes	__Clostridia	__Clostridiales	__Lachnospiraceae	__Howardella
Unc052sp	Bacteria	__Firmicutes	__Clostridia	__Clostridiales	__Ruminococcaceae	__Subdoligranulum
UncO7478	Bacteria	__Firmicutes	__Clostridia	__Clostridiales	__Lachnospiraceae	__Coprococcus_1
Unc45605	Bacteria	__Bacteroidetes	__Bacteroidia	__Bacteroidales	__Porphyromonadaceae	__Odoribacter
Unc01n5f	Bacteria	__Firmicutes	__Bacilli	__Lactobacillales	__Aerococcaceae	__Abiotrophia
Unc93095	Bacteria	__Firmicutes	__Clostridia	__Clostridiales	__Lachnospiraceae	__Murimonas
Unc00ldp	Bacteria	__Actinobacteria	__Actinobacteria	__Actinomycetales	__Actinomycetaceae	__Actinomyces
Unc02i1a	Bacteria	__Tenericutes	__Mollicutes	__NB1_n	__f	__g
Unc002dp	Bacteria	__Bacteroidetes	__Bacteroidia	__Bacteroidales	__Bacteroidaceae	__Bacteroides
Unc94198	Bacteria	__Firmicutes	__Clostridia	__Clostridiales	__Ruminococcaceae	__Ruminococcaceae_UCG_011
Unc03u8h	Bacteria	__Firmicutes	__Clostridia	__Clostridiales	__Clostridiales_vadinBB60_group	__g
Unc0155b	Bacteria	__Firmicutes	__Clostridia	__Clostridiales	__Lachnospiraceae	__Roseburia
Unc94574	Bacteria	__Firmicutes	__Clostridia	__Clostridiales	__Lachnospiraceae	__Coprococcus_1
Unc00z5u	Bacteria	__Firmicutes	__Clostridia	__Clostridiales	__Lachnospiraceae	__Roseburia
TcmAes90	Bacteria	__Cyanobacteria	__Chloroplast	__o	__f	__g
Unc021us	Bacteria	__Firmicutes	__Clostridia	__Clostridiales	__Ruminococcaceae	__Ruminococcus_1
Unc00tvj	Bacteria	__Firmicutes	__Clostridia	__Clostridiales	__Lachnospiraceae	__Anaerosporobacter
GHQBrach	Bacteria	__Firmicutes	__Clostridia	__Clostridiales	__Family_XIII	___Eubacterium_brachy_group
UncTer61	Bacteria	__Firmicutes	__Clostridia	__Clostridiales	__Peptostreptococcaceae	__Romboutsia
Unc003lj	Bacteria	__Firmicutes	__Clostridia	__Clostridiales	__Lachnospiraceae	__Lachnospiraceae_NK4A136_group
UncBa532	Bacteria	__Firmicutes	__Clostridia	__Clostridiales	__Peptococcaceae	__uncultured
Unc71265	Bacteria	__Firmicutes	__Clostridia	__Clostridiales	__Eubacteriaceae	__Anaerofustis
Unc013ok	Bacteria	__Firmicutes	__Clostridia	__Clostridiales	__Christensenellaceae	__uncultured
LcbSpe23	Bacteria	__Firmicutes	__Negativicutes	__Selenomonadales	__Veillonellaceae	__Megasphaera
Unc01iri	Bacteria	__Firmicutes	__Clostridia	__Clostridiales	__Lachnospiraceae	___Eubacterium_xylanophilum_group
GlyciM70	Bacteria	__Cyanobacteria	__Chloroplast	__o	__f	__g
BcsEndor	Bacteria	__Firmicutes	__Bacilli	__Bacillales	__Bacillaceae	__Bacillus
CsrSp471	Bacteria	__Firmicutes	__Clostridia	__Clostridiales	__Clostridiaceae_1	__Clostridium_sensu_stricto_13
Gt8Me289	Bacteria	__Firmicutes	__Clostridia	__Clostridiales	__Ruminococcaceae	__Ruminococcaceae_UCG_010
Unc81584	Bacteria	__Firmicutes	__Clostridia	__Clostridiales	__Christensenellaceae	__Christensenellaceae_R_7_group
H9MBac20	Bacteria	__Firmicutes	__Clostridia	__Clostridiales	__Ruminococcaceae	__uncultured
Unc00gqd	Bacteria	__Bacteroidetes	__Bacteroidia	__Bacteroidales	__Prevotellaceae	__Prevotella
Unc91840	Bacteria	__Proteobacteria	__Alphaproteobacteria	__Rhizobiales	__Phyllobacteriaceae	__Mesorhizobium
Gt8Me249	Bacteria	__Firmicutes	__Clostridia	__Clostridiales	__Ruminococcaceae	__Ruminococcaceae_UCG_010
Unc021qd	Bacteria	__Firmicutes	__Clostridia	__Clostridiales	__Ruminococcaceae	__uncultured
L03Pse22	Bacteria	__Firmicutes	__Bacilli	__Lactobacillales	__Leuconostocaceae	__Leuconostoc
Unc82129	Bacteria	__Bacteroidetes	__Bacteroidia	__Bacteroidales	__Rikenellaceae	__Alistipes
Unc019hw	Bacteria	__Actinobacteria	__Actinobacteria	__Micrococcales	__Micrococcaceae	__Rothia
NivSucc3	Bacteria	__Firmicutes	__Negativicutes	__Selenomonadales	__Veillonellaceae	__Negativicoccus
Unc05quh	Bacteria	__Firmicutes	__Erysipelotrichia	__Erysipelotrichales	__Erysipelotrichaceae	__Solobacterium
CsrSpe61	Bacteria	__Cyanobacteria	__Melainabacteria	__Gastranaerophilales	__f	__g
H0LCorp2	Bacteria	__Bacteroidetes	__Bacteroidia	__Bacteroidales	__Prevotellaceae	__Prevotella_6
Unc053aw	Bacteria	__Bacteroidetes	__Bacteroidia	__Bacteroidales	__Rikenellaceae	__Alistipes
LcbSal24	Bacteria	__Firmicutes	__Bacilli	__Lactobacillales	__Lactobacillaceae	__Lactobacillus
Unc00agg	Bacteria	__Firmicutes	__Clostridia	__Clostridiales	__Clostridiales_vadinBB60_group	__g
Unc057li	Bacteria	__Firmicutes	__Clostridia	__Clostridiales	__Christensenellaceae	__Christensenellaceae_R_7_group
I9BUroli	Bacteria	__Actinobacteria	__Coriobacteriia	__Coriobacteriales	__Coriobacteriaceae	__Gordonibacter
GHQDoli2	Bacteria	__Firmicutes	__Erysipelotrichia	__Erysipelotrichales	__Erysipelotrichaceae	__Faecalitalea
Unc014i3	Bacteria	__Firmicutes	__Clostridia	__Clostridiales	__Lachnospiraceae	__Marvinbryantia
Unc05quo	Bacteria	__Actinobacteria	__Coriobacteriia	__Coriobacteriales	__Coriobacteriaceae	__Atopobium
Unc01bsb	Bacteria	__Firmicutes	__Clostridia	__Clostridiales	__Ruminococcaceae	__Oscillospira
Unc00cqw	Bacteria	__Fusobacteria	__Fusobacteriia	__Fusobacteriales	__Fusobacteriaceae	__Fusobacterium
Gt8Me241	Bacteria	__Bacteroidetes	__Bacteroidia	__Bacteroidales	__Porphyromonadaceae	__Coprobacter
UncB6928	Bacteria	__Firmicutes	__Negativicutes	__Selenomonadales	__Veillonellaceae	__Megasphaera
HXVSp112	Bacteria	__Proteobacteria	__Alphaproteobacteria	__Rhizobiales	__Methylobacteriaceae	__Methylobacterium
Unc05qa3	Bacteria	__Bacteroidetes	__Bacteroidia	__Bacteroidales	__Porphyromonadaceae	__Barnesiella
Unc21180	Bacteria	__Firmicutes	__Clostridia	__Clostridiales	__Lachnospiraceae	__Lachnospiraceae_NK4A136_group
Unc000f6	Bacteria	__Firmicutes	__Clostridia	__Clostridiales	__Peptococcaceae	__uncultured
Unc00cq3	Bacteria	__Firmicutes	__Clostridia	__Clostridiales	__Lachnospiraceae	__Lachnoanaerobaculum
Unc03st9	Bacteria	__Firmicutes	__Clostridia	__Clostridiales	__Ruminococcaceae	__uncultured
GWMSpeci	Bacteria	__Actinobacteria	__Actinobacteria	__Bifidobacteriales	__Bifidobacteriaceae	__Scardovia
Unc054am	Bacteria	__Firmicutes	__Negativicutes	__Selenomonadales	__Acidaminococcaceae	__Phascolarctobacterium
Gt8Me218	Bacteria	__Firmicutes	__Clostridia	__Clostridiales	__Clostridiales_vadinBB60_group	__g
Unc01v2g	Bacteria	__Firmicutes	__Clostridia	__Clostridiales	__Ruminococcaceae	___Eubacterium_coprostanoligenes_group
Unc02ruj	Bacteria	__Firmicutes	__Clostridia	__Clostridiales	__Lachnospiraceae	__Coprococcus_1
Gt8Me197	Bacteria	__Actinobacteria	__Coriobacteriia	__Coriobacteriales	__Coriobacteriaceae	__uncultured
Unc029iq	Bacteria	__Firmicutes	__Clostridia	__Clostridiales	__Christensenellaceae	__Christensenellaceae_R_7_group
KcrRhi25	Bacteria	__Actinobacteria	__Actinobacteria	__Micrococcales	__Micrococcaceae	__Kocuria
Unc57731	Bacteria	__Firmicutes	__Clostridia	__Clostridiales	__Family_XIII	__Family_XIII_UCG_001
Unid2650	Bacteria	__Bacteroidetes	__Bacteroidia	__Bacteroidales	__Porphyromonadaceae	__Porphyromonas
Unc86117	Bacteria	__Bacteroidetes	__Bacteroidia	__Bacteroidales	__Porphyromonadaceae	__Butyricimonas
Unc01nqn	Bacteria	__Firmicutes	__Clostridia	__Clostridiales	__Lachnospiraceae	__uncultured
Unc000fi	Bacteria	__Firmicutes	__Clostridia	__Clostridiales	__Ruminococcaceae	__Anaerotruncus
Unc01cjl	Bacteria	__Firmicutes	__Clostridia	__Clostridiales	__Lachnospiraceae	__Lachnospiraceae_UCG_008
Unc89581	Bacteria	__Firmicutes	__Clostridia	__Clostridiales	__Lachnospiraceae	__Tyzzerella_4
Unc0317w	Bacteria	__Firmicutes	__Clostridia	__Clostridiales	__Family_XIII	___Eubacterium_nodatum_group
Unc05h20	Bacteria	__Fusobacteria	__Fusobacteriia	__Fusobacteriales	__Fusobacteriaceae	__Fusobacterium
Uncu3707	Bacteria	__Proteobacteria	__Alphaproteobacteria	__Caulobacterales	__Caulobacteraceae	__Brevundimonas
UncB5840	Bacteria	__Firmicutes	__Clostridia	__Clostridiales	__Peptococcaceae	__Peptococcus
Unc02uv8	Bacteria	__Firmicutes	__Clostridia	__Clostridiales	__Ruminococcaceae	__uncultured
Unc94979	Bacteria	__Firmicutes	__Clostridia	__Clostridiales	__Ruminococcaceae	__uncultured
Mx8Bact3	Bacteria	__Proteobacteria	__Gammaproteobacteria	__Pseudomonadales	__Moraxellaceae	__Enhydrobacter
UncO5778	Bacteria	__Firmicutes	__Clostridia	__Clostridiales	__Ruminococcaceae	__uncultured
VeeSemin	Bacteria	__Firmicutes	__Negativicutes	__Selenomonadales	__Veillonellaceae	__Veillonella
Unc27505	Bacteria	__Firmicutes	__Clostridia	__Clostridiales	__Christensenellaceae	__Christensenellaceae_R_7_group
Unc94755	Bacteria	__Bacteroidetes	__Bacteroidia	__Bacteroidales	__Rikenellaceae	__Alistipes
UncOxa65	Bacteria	__Proteobacteria	__Betaproteobacteria	__Burkholderiales	__Oxalobacteraceae	__Oxalobacter
Unc57758	Bacteria	__Firmicutes	__Clostridia	__Clostridiales	__Ruminococcaceae	__Anaerotruncus
HGZSpec6	Bacteria	__Firmicutes	__Clostridia	__Clostridiales	__Family_XI	__Peptoniphilus
H0LDisi2	Bacteria	__Bacteroidetes	__Bacteroidia	__Bacteroidales	__Prevotellaceae	__Prevotella
Unc02i28	Bacteria	__Firmicutes	__Clostridia	__Clostridiales	__Ruminococcaceae	__uncultured
Unc056wq	Bacteria	__Proteobacteria	__Betaproteobacteria	__Burkholderiales	__Alcaligenaceae	__Parasutterella
Unc02afx	Bacteria	__Bacteroidetes	__Bacteroidia	__Bacteroidales	__Prevotellaceae	__Prevotella
Unc05b4q	Bacteria	__Firmicutes	__Bacilli	__Lactobacillales	__Lactobacillaceae	__Lactobacillus
Unc21606	Bacteria	__Firmicutes	__Clostridia	__Thermoanaerobacterales	__Thermoanaerobacteraceae	__Gelria
Unc03u88	Bacteria	__Firmicutes	__Clostridia	__Clostridiales	__Ruminococcaceae	__Subdoligranulum
Unc01t8m	Bacteria	__Firmicutes	__Clostridia	__Clostridiales	__Ruminococcaceae	__Faecalibacterium
I5LSpec5	Bacteria	__Synergistetes	__Synergistia	__Synergistales	__Synergistaceae	__Cloacibacillus
FNWNL294	Bacteria	__Firmicutes	__Erysipelotrichia	__Erysipelotrichales	__Erysipelotrichaceae	___Clostridium_innocuum_group
Unc056qn	Bacteria	__Firmicutes	__Clostridia	__Clostridiales	__Lachnospiraceae	__Tyzzerella
Unc84525	Bacteria	__Firmicutes	__Clostridia	__Clostridiales	__Ruminococcaceae	__uncultured
Unc00wmj	Bacteria	__Firmicutes	__Clostridia	__Clostridiales	__Christensenellaceae	__Christensenellaceae_R_7_group
Unc30265	Bacteria	__Firmicutes	__Erysipelotrichia	__Erysipelotrichales	__Erysipelotrichaceae	__Turicibacter
I9QSpec4	Bacteria	__Actinobacteria	__Actinobacteria	__Micrococcales	__Microbacteriaceae	__Amnibacterium
F1NAe698	Bacteria	__Proteobacteria	__Gammaproteobacteria	__Pseudomonadales	__Pseudomonadaceae	__Pseudomonas
Unc76890	Bacteria	__Firmicutes	__Clostridia	__Clostridiales	__Lachnospiraceae	__Sellimonas
UncR4840	Bacteria	__Lentisphaerae	__Lentisphaeria	__Victivallales	__vadinBE97	__g
FU3Spe44	Bacteria	__Firmicutes	__Negativicutes	__Selenomonadales	__Veillonellaceae	__Selenomonas_3
Unc05plh	Bacteria	__Firmicutes	__Clostridia	__Clostridiales	__Ruminococcaceae	__uncultured
Unc01pa2	Bacteria	__Firmicutes	__Clostridia	__Clostridiales	__Ruminococcaceae	__uncultured
Unc03u2g	Bacteria	__Bacteroidetes	__Bacteroidia	__Bacteroidales	__Prevotellaceae	__Prevotella_9
Unc02k3y	Bacteria	__Firmicutes	__Clostridia	__Clostridiales	__Ruminococcaceae	__Ruminiclostridium_1
IHKPYee8	Bacteria	__Proteobacteria	__Alphaproteobacteria	__Rhodobacterales	__Rhodobacteraceae	__Paracoccus
Unc054se	Bacteria	__Proteobacteria	__Alphaproteobacteria	__Rhodobacterales	__Rhodobacteraceae	__Paracoccus
S53Therm	Bacteria	__Firmicutes	__Bacilli	__Lactobacillales	__Streptococcaceae	__Streptococcus
BcsSp689	Bacteria	__Firmicutes	__Bacilli	__Bacillales	__Bacillaceae	__Bacillus
Unc041b5	Bacteria	__Proteobacteria	__Gammaproteobacteria	__Pseudomonadales	__Pseudomonadaceae	__Pseudomonas
Unc00qrn	Bacteria	__Bacteroidetes	__Bacteroidia	__Bacteroidales	__Prevotellaceae	__Prevotella_6
Unc02lb5	Bacteria	__Firmicutes	__Clostridia	__Clostridiales	__Lachnospiraceae	__Lachnospiraceae_FCS020_group
Unc04is7	Bacteria	__Bacteroidetes	__Bacteroidia	__Bacteroidales	__Bacteroidales_S24_7_group	__g
Unc04hvv	Bacteria	__Firmicutes	__Clostridia	__Clostridiales	__Ruminococcaceae	___Eubacterium_coprostanoligenes_group
GCZDig29	Bacteria	__Firmicutes	__Clostridia	__Clostridiales	__Ruminococcaceae	__uncultured
Unc00wx4	Bacteria	__Firmicutes	__Clostridia	__Clostridiales	__Family_XIII	__Family_XIII_UCG_002
Unc00dgl	Bacteria	__Bacteroidetes	__Bacteroidia	__Bacteroidales	__Bacteroidaceae	__Bacteroides
UncO2214	Bacteria	__Firmicutes	__Negativicutes	__Selenomonadales	__Veillonellaceae	__uncultured
FNWIc111	Bacteria	__Firmicutes	__Clostridia	__Clostridiales	__Lachnospiraceae	___Ruminococcus_gauvreauii_group
Unc05fcn	Bacteria	__Proteobacteria	__Alphaproteobacteria	__Rhizobiales	__Rhizobiaceae	__Rhizobium
Unc66057	Bacteria	__Firmicutes	__Clostridia	__Clostridiales	__Ruminococcaceae	__Ruminococcaceae_UCG_010
Rs0Spec6	Bacteria	__Firmicutes	__Clostridia	__Clostridiales	__Lachnospiraceae	__Roseburia
Unc024ne	Bacteria	__Lentisphaerae	__Lentisphaeria	__Victivallales	__Victivallaceae	__Victivallis
Unc05d65	Bacteria	__Firmicutes	__Clostridia	__Clostridiales	__Ruminococcaceae	__Ruminiclostridium_9
FNWNL411	Bacteria	__Firmicutes	__Erysipelotrichia	__Erysipelotrichales	__Erysipelotrichaceae	__Erysipelatoclostridium
Unc05eti	Bacteria	__Firmicutes	__Clostridia	__Clostridiales	__Ruminococcaceae	__Ruminiclostridium_5
UncP2170	Bacteria	__Proteobacteria	__Gammaproteobacteria	__Pseudomonadales	__Pseudomonadaceae	__Pseudomonas
Unc02m8q	Bacteria	__Firmicutes	__Clostridia	__Clostridiales	__Christensenellaceae	__Christensenellaceae_R_7_group
Unc65259	Bacteria	__Firmicutes	__Clostridia	__Clostridiales	__Lachnospiraceae	__Shuttleworthia
Unc002h8	Bacteria	__Firmicutes	__Clostridia	__Clostridiales	__Ruminococcaceae	___Eubacterium_coprostanoligenes_group
Unc001mh	Bacteria	__Firmicutes	__Clostridia	__Clostridiales	__Ruminococcaceae	__Ruminococcaceae_UCG_014
Unc04shn	Bacteria	__Firmicutes	__Clostridia	__Clostridiales	__Family_XIII	__Family_XIII_AD3011_group
HJZIndis	Bacteria	__Bacteroidetes	__Bacteroidia	__Bacteroidales	__Rikenellaceae	__Alistipes
Unc022vh	Bacteria	__Firmicutes	__Clostridia	__Clostridiales	__Ruminococcaceae	__Ruminococcaceae_UCG_002
GZRBac15	Bacteria	__Bacteroidetes	__Bacteroidia	__Bacteroidales	__Porphyromonadaceae	__Porphyromonas
Gt8Me128	Bacteria	__Bacteroidetes	__Bacteroidia	__Bacteroidales	__Porphyromonadaceae	__Barnesiella
UncO8863	Bacteria	__Firmicutes	__Clostridia	__Clostridiales	__Christensenellaceae	__Christensenellaceae_R_7_group
Unc02wee	Bacteria	__Firmicutes	__Clostridia	__Clostridiales	__Defluviitaleaceae	__Defluviitaleaceae_UCG_011
Unc96087	Bacteria	__Bacteroidetes	__Bacteroidia	__Bacteroidales	__Bacteroidaceae	__Bacteroides
Unc024mv	Bacteria	__Actinobacteria	__Coriobacteriia	__Coriobacteriales	__Coriobacteriaceae	__uncultured
I2EVari2	Bacteria	__Fusobacteria	__Fusobacteriia	__Fusobacteriales	__Fusobacteriaceae	__Fusobacterium
Unc77683	Bacteria	__Firmicutes	__Clostridia	__Clostridiales	__Ruminococcaceae	__Flavonifractor
Unc05l0s	Bacteria	__Bacteroidetes	__Flavobacteriia	__Flavobacteriales	__Flavobacteriaceae	__Bergeyella
Unc00v6w	Bacteria	__Bacteroidetes	__Bacteroidia	__Bacteroidales	__Rikenellaceae	__Alistipes
Unc02mlm	Bacteria	__Actinobacteria	__Coriobacteriia	__Coriobacteriales	__Coriobacteriaceae	__Collinsella
Unc02q6j	Bacteria	__Firmicutes	__Clostridia	__Clostridiales	__Lachnospiraceae	__Lachnospiraceae_NK4A136_group
Unc006la	Bacteria	__Firmicutes	__Clostridia	__Clostridiales	__Lachnospiraceae	__g
Unc0189y	Bacteria	__Firmicutes	__Clostridia	__Clostridiales	__Lachnospiraceae	___Eubacterium_hallii_group
UncR1889	Bacteria	__Firmicutes	__Clostridia	__Clostridiales	__Ruminococcaceae	__Ruminococcaceae_UCG_002
Unc0127s	Bacteria	__Firmicutes	__Clostridia	__Clostridiales	__Ruminococcaceae	__Ruminococcaceae_UCG_009
Unc87844	Bacteria	__Firmicutes	__Clostridia	__Clostridiales	__Ruminococcaceae	__Ruminococcaceae_UCG_014
GFQLact9	Bacteria	__Firmicutes	__Bacilli	__Lactobacillales	__Streptococcaceae	__Lactococcus
H0LSpe85	Bacteria	__Bacteroidetes	__Bacteroidia	__Bacteroidales	__Prevotellaceae	__uncultured
Unc01c6v	Bacteria	__Firmicutes	__Clostridia	__Clostridiales	__Ruminococcaceae	__Ruminococcaceae_UCG_010
Unc03umk	Bacteria	__Firmicutes	__Clostridia	__Clostridiales	__Ruminococcaceae	__Anaerotruncus
Unc02pq9	Bacteria	__Firmicutes	__Clostridia	__Clostridiales	__Peptostreptococcaceae	___Eubacterium_yurii_group
Unc01c0q	Bacteria	__Firmicutes	__Clostridia	__Clostridiales	__Lachnospiraceae	__Lachnospiraceae_UCG_008
Unc94497	Bacteria	__Firmicutes	__Clostridia	__Clostridiales	__Peptostreptococcaceae	__Peptostreptococcus
Unc00s3o	Bacteria	__Actinobacteria	__Actinobacteria	__Micrococcales	__Micrococcaceae	__Rothia
Unc46502	Bacteria	__Firmicutes	__Clostridia	__Clostridiales	__Ruminococcaceae	__Ruminococcaceae_UCG_013
Unc99751	Bacteria	__Bacteroidetes	__Bacteroidia	__Bacteroidales	__Porphyromonadaceae	__Odoribacter
UncOr978	Bacteria	__Firmicutes	__Clostridia	__Clostridiales	__Peptococcaceae	__Peptococcus
I3EBac27	Bacteria	__Actinobacteria	__Actinobacteria	__Micrococcales	__Microbacteriaceae	__Frondihabitans
VrvSp104	Bacteria	__Proteobacteria	__Betaproteobacteria	__Burkholderiales	__Comamonadaceae	__Variovorax
Unc002vf	Bacteria	__Firmicutes	__Negativicutes	__Selenomonadales	__Veillonellaceae	__Dialister
Unc04d3k	Bacteria	__Bacteroidetes	__Bacteroidia	__Bacteroidales	__Bacteroidaceae	__Bacteroides
Unc03z9d	Bacteria	__Firmicutes	__Clostridia	__Clostridiales	__Ruminococcaceae	__Ruminococcaceae_UCG_013
UncSta97	Bacteria	__Firmicutes	__Bacilli	__Bacillales	__Staphylococcaceae	__Staphylococcus
Unid2572	Bacteria	__Lentisphaerae	__Lentisphaeria	__Victivallales	__Victivallaceae	__Victivallis
UncC1868	Bacteria	__Firmicutes	__Clostridia	__Clostridiales	__Lachnospiraceae	__Anaerostipes
Unc05m2s	Bacteria	__Proteobacteria	__Deltaproteobacteria	__Desulfovibrionales	__Desulfovibrionaceae	__Desulfovibrio
UncO2247	Bacteria	__Firmicutes	__Negativicutes	__Selenomonadales	__Acidaminococcaceae	__Acidaminococcus
Unc01pvp	Bacteria	__Firmicutes	__Clostridia	__Clostridiales	__Ruminococcaceae	__uncultured
F8IUreo6	Bacteria	__Proteobacteria	__Epsilonproteobacteria	__Campylobacterales	__Campylobacteraceae	__Campylobacter
Unc03iyy	Bacteria	__Proteobacteria	__Alphaproteobacteria	__Rhodospirillales	__Rhodospirillaceae	__uncultured
Unc01bm8	Bacteria	__Firmicutes	__Clostridia	__Clostridiales	__Ruminococcaceae	__Ruminiclostridium_9
Gt8Me262	Bacteria	__Bacteroidetes	__Flavobacteriia	__Flavobacteriales	__Flavobacteriaceae	__uncultured
Unc053ki	Bacteria	__Firmicutes	__Clostridia	__Clostridiales	__Ruminococcaceae	__Ruminococcaceae_NK4A214_group
Unc05dma	Bacteria	__Proteobacteria	__Betaproteobacteria	__Neisseriales	__Neisseriaceae	__uncultured
Unc05m8w	Bacteria	__Firmicutes	__Clostridia	__Clostridiales	__Lachnospiraceae	__Roseburia
Unc02v5i	Bacteria	__Firmicutes	__Clostridia	__Clostridiales	__Ruminococcaceae	__Ruminococcaceae_UCG_002
Unid3020	Bacteria	__Firmicutes	__Negativicutes	__Selenomonadales	__Veillonellaceae	__Veillonella
Unc01220	Bacteria	__Firmicutes	__Clostridia	__Clostridiales	__Ruminococcaceae	___Eubacterium_coprostanoligenes_group
UncO6479	Bacteria	__Firmicutes	__Clostridia	__Clostridiales	__Lachnospiraceae	__Lachnospira
Unc053gf	Bacteria	__Firmicutes	__Clostridia	__Clostridiales	__Lachnospiraceae	__Lachnoclostridium
Unc005et	Bacteria	__Bacteroidetes	__Cytophagia	__Cytophagales	__Cytophagaceae	__Emticicia
Unid1952	Bacteria	__Firmicutes	__Bacilli	__Lactobacillales	__Streptococcaceae	__Streptococcus
Unc55486	Bacteria	__Firmicutes	__Clostridia	__Clostridiales	__Ruminococcaceae	__uncultured
Unc00lld	Bacteria	__Proteobacteria	__Betaproteobacteria	__Neisseriales	__Neisseriaceae	__Kingella
Unc75688	Bacteria	__Firmicutes	__Clostridia	__Clostridiales	__Lachnospiraceae	__Sellimonas
Unc050mf	Bacteria	__Proteobacteria	__Gammaproteobacteria	__Pasteurellales	__Pasteurellaceae	__Haemophilus
Unc01prq	Bacteria	__Firmicutes	__Clostridia	__Clostridiales	__Christensenellaceae	__Christensenellaceae_R_7_group
Unc21545	Bacteria	__Firmicutes	__Clostridia	__Clostridiales	__Lachnospiraceae	__uncultured
Unc04n2w	Bacteria	__Actinobacteria	__Actinobacteria	__Actinomycetales	__Actinomycetaceae	__uncultured
UncO4779	Bacteria	__Firmicutes	__Clostridia	__Clostridiales	__Ruminococcaceae	__Candidatus_Soleaferrea
Unc03wnp	Bacteria	__Firmicutes	__Clostridia	__Clostridiales	__Ruminococcaceae	__Faecalibacterium
Unc02j2d	Bacteria	__Firmicutes	__Clostridia	__Clostridiales	__Lachnospiraceae	__Tyzzerella_3
Unc056wt	Bacteria	__Firmicutes	__Bacilli	__Lactobacillales	__Lactobacillaceae	__Lactobacillus
UncO6361	Bacteria	__Firmicutes	__Clostridia	__Clostridiales	__Lachnospiraceae	__Lachnoclostridium
UncO6492	Bacteria	__Firmicutes	__Clostridia	__Clostridiales	__Lachnospiraceae	__Lachnoclostridium
Unc24561	Bacteria	__Bacteroidetes	__Bacteroidia	__Bacteroidales	__Bacteroidales_S24_7_group	__g
Unc01a1f	Bacteria	__Firmicutes	__Clostridia	__Clostridiales	__Ruminococcaceae	__uncultured
UncMi196	Bacteria	__Bacteroidetes	__Bacteroidia	__Bacteroidales	__Porphyromonadaceae	__Porphyromonas
CsrSp463	Bacteria	__Cyanobacteria	__Melainabacteria	__Gastranaerophilales	__f	__g
Unc91193	Bacteria	__Proteobacteria	__Gammaproteobacteria	__Enterobacteriales	__Enterobacteriaceae	__Morganella
Unc003qs	Bacteria	__Firmicutes	__Clostridia	__Clostridiales	__Ruminococcaceae	__uncultured
UncO6106	Bacteria	__Firmicutes	__Clostridia	__Clostridiales	__Ruminococcaceae	__uncultured
Unc38154	Bacteria	__Firmicutes	__Clostridia	__Clostridiales	__Ruminococcaceae	__Oscillibacter
Unc01a8h	Bacteria	__Proteobacteria	__Deltaproteobacteria	__Desulfovibrionales	__Desulfovibrionaceae	__Desulfovibrio
UncR8815	Bacteria	__Firmicutes	__Clostridia	__Clostridiales	__Ruminococcaceae	___Eubacterium_coprostanoligenes_group
Unc0047r	Bacteria	__Firmicutes	__Erysipelotrichia	__Erysipelotrichales	__Erysipelotrichaceae	__Solobacterium
Unc031wu	Bacteria	__Firmicutes	__Clostridia	__Clostridiales	__Family_XIII	___Eubacterium_brachy_group
Unc02hhf	Bacteria	__Firmicutes	__Clostridia	__Clostridiales	__Ruminococcaceae	__Butyricicoccus
Unc003re	Bacteria	__Firmicutes	__Clostridia	__Clostridiales	__Ruminococcaceae	__Anaerotruncus
Unc82542	Bacteria	__Firmicutes	__Clostridia	__Clostridiales	__Defluviitaleaceae	__Defluviitaleaceae_UCG_011
Unc059ia	Bacteria	__Bacteroidetes	__Bacteroidia	__Bacteroidales	__Porphyromonadaceae	__Barnesiella
Unc04u2s	Bacteria	__Actinobacteria	__Actinobacteria	__Corynebacteriales	__Corynebacteriaceae	__Corynebacterium_1
Unid2117	Bacteria	__Firmicutes	__Clostridia	__Clostridiales	__Family_XI	__Anaerococcus
Unc66699	Bacteria	__Firmicutes	__Clostridia	__Clostridiales	__Ruminococcaceae	__Butyricicoccus
Unc00v7p	Bacteria	__Firmicutes	__Clostridia	__Clostridiales	__Lachnospiraceae	__Dorea
Unc02v3h	Bacteria	__Fusobacteria	__Fusobacteriia	__Fusobacteriales	__Leptotrichiaceae	__Leptotrichia
I6SSpe10	Bacteria	__Fusobacteria	__Fusobacteriia	__Fusobacteriales	__Leptotrichiaceae	__Leptotrichia
H3LCylin	Bacteria	__Firmicutes	__Erysipelotrichia	__Erysipelotrichales	__Erysipelotrichaceae	__Faecalitalea
Unc054uj	Bacteria	__Proteobacteria	__Gammaproteobacteria	__Pseudomonadales	__Moraxellaceae	__Acinetobacter
UncCl223	Bacteria	__Firmicutes	__Clostridia	__Clostridiales	__Lachnospiraceae	__uncultured
Unc01c0o	Bacteria	__Firmicutes	__Clostridia	__Clostridiales	__Lachnospiraceae	__Lachnospiraceae_UCG_008
GHQLimo9	Bacteria	__Firmicutes	__Clostridia	__Clostridiales	__Eubacteriaceae	__Eubacterium
Unc03v6c	Bacteria	__Firmicutes	__Clostridia	__Clostridiales	__Ruminococcaceae	__Papillibacter
Unc22314	Bacteria	__Firmicutes	__Clostridia	__Clostridiales	__Lachnospiraceae	__Coprococcus_1
Unc70693	Bacteria	__Firmicutes	__Erysipelotrichia	__Erysipelotrichales	__Erysipelotrichaceae	__uncultured
Unc02z6k	Bacteria	__Firmicutes	__Clostridia	__Clostridiales	__Lachnospiraceae	__Oribacterium
Unc81011	Bacteria	__Firmicutes	__Clostridia	__Clostridiales	__Ruminococcaceae	__Ruminococcaceae_UCG_010
GWTAmn51	Bacteria	__Proteobacteria	__Gammaproteobacteria	__Enterobacteriales	__Enterobacteriaceae	__Enterobacter
Unc01pk4	Bacteria	__Bacteroidetes	__Bacteroidia	__Bacteroidales	__Bacteroidaceae	__Bacteroides
Unc93764	Bacteria	__Firmicutes	__Clostridia	__Clostridiales	__Lachnospiraceae	___Ruminococcus_torques_group
HJZSpec8	Bacteria	__Bacteroidetes	__Bacteroidia	__Bacteroidales	__Rikenellaceae	__Alistipes
Unc55881	Bacteria	__Firmicutes	__Clostridia	__Clostridiales	__Ruminococcaceae	__uncultured
Unc00bms	Bacteria	__Bacteroidetes	__Bacteroidia	__Bacteroidales	__Prevotellaceae	__Prevotella_7
UncE6774	Bacteria	__Firmicutes	__Clostridia	__Clostridiales	__Family_XIII	___Eubacterium_brachy_group
GZZMacr5	Bacteria	__Proteobacteria	__Deltaproteobacteria	__Myxococcales	__Myxococcaceae	__Myxococcus
Unc04d7b	Bacteria	__Firmicutes	__Clostridia	__Clostridiales	__Lachnospiraceae	__Lachnospiraceae_UCG_001
Unc05oic	Bacteria	__Firmicutes	__Clostridia	__Clostridiales	__Ruminococcaceae	__Ruminococcaceae_UCG_004
FNWNL448	Bacteria	__Proteobacteria	__Gammaproteobacteria	__Enterobacteriales	__Enterobacteriaceae	__Proteus
UncCl409	Bacteria	__Firmicutes	__Clostridia	__Clostridiales	__Christensenellaceae	__Christensenellaceae_R_7_group
Unc05n7t	Bacteria	__Firmicutes	__Clostridia	__Clostridiales	__Lachnospiraceae	__Stomatobaculum
Unc28200	Bacteria	__Firmicutes	__Clostridia	__Clostridiales	__Family_XI	__Anaerococcus
Unc05i7p	Bacteria	__Firmicutes	__Clostridia	__Clostridiales	__Christensenellaceae	__uncultured
Unc036lf	Bacteria	__Actinobacteria	__Actinobacteria	__Corynebacteriales	__Corynebacteriaceae	__Corynebacterium_1
Unc04zq9	Bacteria	__Bacteroidetes	__Bacteroidia	__Bacteroidales	__Porphyromonadaceae	__Parabacteroides
Unc43197	Bacteria	__Firmicutes	__Clostridia	__Clostridiales	__Family_XI	__Ezakiella
Unc01i5a	Bacteria	__Firmicutes	__Clostridia	__Clostridiales	__Christensenellaceae	__Christensenellaceae_R_7_group
Unc01179	Bacteria	__Firmicutes	__Clostridia	__Clostridiales	__Lachnospiraceae	__Blautia
Unc004eb	Bacteria	__Firmicutes	__Clostridia	__Clostridiales	__Ruminococcaceae	__Ruminococcaceae_UCG_010
Unc60329	Bacteria	__Firmicutes	__Clostridia	__Clostridiales	__Clostridiales_vadinBB60_group	__g
UncPep18	Bacteria	__Firmicutes	__Clostridia	__Clostridiales	__Peptococcaceae	__uncultured
Unc71175	Bacteria	__Firmicutes	__Clostridia	__Clostridiales	__Ruminococcaceae	__Ruminococcaceae_UCG_013
Unc62424	Bacteria	__Firmicutes	__Negativicutes	__Selenomonadales	__Veillonellaceae	__Allisonella
Unc01w9w	Bacteria	__Fusobacteria	__Fusobacteriia	__Fusobacteriales	__Leptotrichiaceae	__Leptotrichia
Unc40093	Bacteria	__Firmicutes	__Clostridia	__Clostridiales	__Ruminococcaceae	__uncultured
Unc00ezt	Bacteria	__Fusobacteria	__Fusobacteriia	__Fusobacteriales	__Fusobacteriaceae	__Fusobacterium
Unc00nbb	Bacteria	__Proteobacteria	__Betaproteobacteria	__Burkholderiales	__Alcaligenaceae	__Sutterella
Unc04zlo	Bacteria	__Firmicutes	__Clostridia	__Clostridiales	__Family_XI	__Finegoldia
GQPGenom	Bacteria	__Firmicutes	__Clostridia	__Clostridiales	__Lachnospiraceae	__Stomatobaculum
Unc03u2r	Bacteria	__Firmicutes	__Clostridia	__Clostridiales	__Christensenellaceae	__Christensenellaceae_R_7_group
Unc04kmj	Bacteria	__Proteobacteria	__Betaproteobacteria	__Neisseriales	__Neisseriaceae	__Neisseria
Gt8Me166	Bacteria	__Firmicutes	__Negativicutes	__Selenomonadales	__Veillonellaceae	__Dialister
Unc0317l	Bacteria	__Firmicutes	__Clostridia	__Clostridiales	__Ruminococcaceae	__Ruminococcaceae_UCG_010
Unc00uy5	Bacteria	__Firmicutes	__Clostridia	__Clostridiales	__Christensenellaceae	__Christensenellaceae_R_7_group
Gt8Me233	Bacteria	__Cyanobacteria	__Melainabacteria	__Gastranaerophilales	__f	__g
Unc49206	Bacteria	__Firmicutes	__Clostridia	__Clostridiales	__Lachnospiraceae	__Lachnospiraceae_NK4A136_group
Unc03z2y	Bacteria	__Firmicutes	__Clostridia	__Clostridiales	__Lachnospiraceae	__Lachnospiraceae_UCG_010
Unc05m27	Bacteria	__Firmicutes	__Clostridia	__Clostridiales	__Ruminococcaceae	___Eubacterium_coprostanoligenes_group
Unc48286	Bacteria	__Firmicutes	__Clostridia	__Clostridiales	__Lachnospiraceae	__Fusicatenibacter
Unc02jcp	Bacteria	__Actinobacteria	__Actinobacteria	__Actinomycetales	__Actinomycetaceae	__Actinomyces
Unc69336	Bacteria	__Firmicutes	__Clostridia	__Clostridiales	__Family_XIII	__Mogibacterium
Unc92642	Bacteria	__Firmicutes	__Erysipelotrichia	__Erysipelotrichales	__Erysipelotrichaceae	__Dielma
Unc52502	Bacteria	__Firmicutes	__Clostridia	__Clostridiales	__Ruminococcaceae	__uncultured
Unc76706	Bacteria	__Firmicutes	__Clostridia	__Clostridiales	__Christensenellaceae	__Christensenellaceae_R_7_group
IA4Xylan	Bacteria	__Bacteroidetes	__Bacteroidia	__Bacteroidales	__Prevotellaceae	__Paraprevotella
Unc05737	Bacteria	__Firmicutes	__Clostridia	__Clostridiales	__Lachnospiraceae	__Lachnospira
I88Mits3	Bacteria	__Firmicutes	__Erysipelotrichia	__Erysipelotrichales	__Erysipelotrichaceae	__Catenibacterium
F8IConc2	Bacteria	__Proteobacteria	__Epsilonproteobacteria	__Campylobacterales	__Campylobacteraceae	__Campylobacter
Unc81299	Bacteria	__Firmicutes	__Clostridia	__Clostridiales	__Ruminococcaceae	__Butyricicoccus
Unc03vy3	Bacteria	__Firmicutes	__Clostridia	__Clostridiales	__Lachnospiraceae	__Coprococcus_1
Unc03n60	Bacteria	__Firmicutes	__Bacilli	__Lactobacillales	__Leuconostocaceae	__Weissella
Unc05irm	Bacteria	__Firmicutes	__Clostridia	__Clostridiales	__Family_XIII	__Family_XIII_AD3011_group
GWMLon17	Bacteria	__Actinobacteria	__Actinobacteria	__Bifidobacteriales	__Bifidobacteriaceae	__Bifidobacterium
Unc64978	Bacteria	__Actinobacteria	__Coriobacteriia	__Coriobacteriales	__Coriobacteriaceae	__Adlercreutzia
Unc016mf	Bacteria	__Firmicutes	__Clostridia	__Clostridiales	__Lachnospiraceae	__uncultured
UncO8199	Bacteria	__Bacteroidetes	__Bacteroidia	__Bacteroidales	__Bacteroidaceae	__Bacteroides
Unc64410	Bacteria	__Firmicutes	__Clostridia	__Clostridiales	__Christensenellaceae	__Christensenellaceae_R_7_group
UncCl401	Bacteria	__Firmicutes	__Clostridia	__Clostridiales	__Ruminococcaceae	__Ruminiclostridium_1
UncO1674	Bacteria	__Firmicutes	__Negativicutes	__Selenomonadales	__Veillonellaceae	__Megasphaera
Unc88911	Bacteria	__Firmicutes	__Clostridia	__Clostridiales	__Ruminococcaceae	__Anaerotruncus
Unc02n51	Bacteria	__Firmicutes	__Clostridia	__Clostridiales	__Lachnospiraceae	__Shuttleworthia
H0LDen22	Bacteria	__Bacteroidetes	__Bacteroidia	__Bacteroidales	__Prevotellaceae	__Prevotella_7
Unc05mrd	Bacteria	__Verrucomicrobia	__Verrucomicrobiae	__Verrucomicrobiales	__Verrucomicrobiaceae	__Akkermansia
Unc04f12	Bacteria	__Proteobacteria	__Betaproteobacteria	__Burkholderiales	__Alcaligenaceae	__Sutterella
Unc054m4	Bacteria	__Firmicutes	__Clostridia	__Clostridiales	__Ruminococcaceae	__Flavonifractor
I97Lenta	Bacteria	__Actinobacteria	__Coriobacteriia	__Coriobacteriales	__Coriobacteriaceae	__Eggerthella
Unc03j0p	Bacteria	__Firmicutes	__Erysipelotrichia	__Erysipelotrichales	__Erysipelotrichaceae	__Erysipelatoclostridium
UncGranu	Bacteria	__Firmicutes	__Bacilli	__Lactobacillales	__Carnobacteriaceae	__Granulicatella
Unc05o77	Bacteria	__Firmicutes	__Erysipelotrichia	__Erysipelotrichales	__Erysipelotrichaceae	__Holdemanella
Unc02zd0	Bacteria	__Firmicutes	__Erysipelotrichia	__Erysipelotrichales	__Erysipelotrichaceae	__Candidatus_Stoquefichus
F8IGrac8	Bacteria	__Proteobacteria	__Epsilonproteobacteria	__Campylobacterales	__Campylobacteraceae	__Campylobacter
Unc016z8	Bacteria	__Verrucomicrobia	__Verrucomicrobiae	__Verrucomicrobiales	__Verrucomicrobiaceae	__Akkermansia
Unc59871	Bacteria	__Firmicutes	__Clostridia	__Clostridiales	__Ruminococcaceae	__Candidatus_Soleaferrea
Unc03hq4	Bacteria	__Firmicutes	__Clostridia	__Clostridiales	__Ruminococcaceae	__Anaerotruncus
Unc02klv	Bacteria	__Firmicutes	__Clostridia	__Clostridiales	__Ruminococcaceae	__Ruminiclostridium
Unc02lj0	Bacteria	__Bacteroidetes	__Bacteroidia	__Bacteroidales	__Porphyromonadaceae	__Butyricimonas
Unc03y4v	Bacteria	__Firmicutes	__Clostridia	__Clostridiales	__Lachnospiraceae	__Lachnospiraceae_ND3007_group
H9MBac19	Bacteria	__Firmicutes	__Clostridia	__Clostridiales	__Ruminococcaceae	__Anaerotruncus
Unc056te	Bacteria	__Firmicutes	__Clostridia	__Clostridiales	__Lachnospiraceae	__Roseburia
Unide146	Bacteria	__Proteobacteria	__Deltaproteobacteria	__Desulfovibrionales	__Desulfovibrionaceae	__Bilophila
Unc05o9h	Bacteria	__Firmicutes	__Clostridia	__Clostridiales	__Ruminococcaceae	__Ruminococcaceae_UCG_005
Unc00yp4	Bacteria	__Firmicutes	__Clostridia	__Clostridiales	__Lachnospiraceae	__Lachnospiraceae_NK4B4_group
Unc84292	Bacteria	__Firmicutes	__Clostridia	__Clostridiales	__Ruminococcaceae	__Ruminococcus_2
Unc91440	Bacteria	__Firmicutes	__Clostridia	__Clostridiales	__Lachnospiraceae	__uncultured
Gt8Me224	Bacteria	__Firmicutes	__Clostridia	__Clostridiales	__Christensenellaceae	__Christensenellaceae_R_7_group
UnideZ41	Bacteria	__Proteobacteria	__Epsilonproteobacteria	__Campylobacterales	__Campylobacteraceae	__Campylobacter
Unc02159	Bacteria	__Actinobacteria	__Coriobacteriia	__Coriobacteriales	__Coriobacteriaceae	__uncultured
UncM5880	Archaea	__Euryarchaeota	__Methanobacteria	__Methanobacteriales	__Methanobacteriaceae	__Methanobrevibacter
Unc035vh	Bacteria	__Firmicutes	__Clostridia	__Clostridiales	__Ruminococcaceae	__uncultured
Gt8Met73	Bacteria	__Proteobacteria	__Betaproteobacteria	__Burkholderiales	__Alcaligenaceae	__Sutterella
I1FDiver	Bacteria	__Firmicutes	__Clostridia	__Clostridiales	__Family_XIII	__Mogibacterium
Unc52059	Bacteria	__Firmicutes	__Clostridia	__Clostridiales	__Ruminococcaceae	__Anaerotruncus
Unc052kb	Bacteria	__Firmicutes	__Clostridia	__Clostridiales	__Lachnospiraceae	__Lachnospiraceae_UCG_004
Unc88918	Bacteria	__Proteobacteria	__Alphaproteobacteria	__Rhizobiales	__Methylobacteriaceae	__Methylobacterium
Unc010l0	Bacteria	__Firmicutes	__Clostridia	__Clostridiales	__Lachnospiraceae	__Lachnoclostridium_12
Unc00t43	Bacteria	__Firmicutes	__Clostridia	__Clostridiales	__Lachnospiraceae	__Lachnospiraceae_NK4A136_group
Unc27503	Bacteria	__Firmicutes	__Clostridia	__Clostridiales	__Christensenellaceae	__Christensenellaceae_R_7_group
Unc05d9k	Bacteria	__Bacteroidetes	__Bacteroidia	__Bacteroidales	__Rikenellaceae	__Alistipes
Unc91191	Bacteria	__Firmicutes	__Clostridia	__Clostridiales	__Clostridiales_vadinBB60_group	__g
Unc03m7w	Bacteria	__Firmicutes	__Erysipelotrichia	__Erysipelotrichales	__Erysipelotrichaceae	__Erysipelatoclostridium
Mx1Linc2	Bacteria	__Proteobacteria	__Gammaproteobacteria	__Pseudomonadales	__Moraxellaceae	__Moraxella
Unc01n0g	Bacteria	__Bacteroidetes	__Bacteroidia	__Bacteroidales	__Porphyromonadaceae	__Odoribacter
Unc01w0v	Bacteria	__Firmicutes	__Clostridia	__Clostridiales	__Ruminococcaceae	__Subdoligranulum
I52Minu3	Bacteria	__Firmicutes	__Clostridia	__Clostridiales	__Christensenellaceae	__Christensenella
Rm0Bac15	Bacteria	__Firmicutes	__Clostridia	__Clostridiales	__Ruminococcaceae	__Candidatus_Soleaferrea
Unc00yx7	Bacteria	__Bacteroidetes	__Bacteroidia	__Bacteroidales	__Prevotellaceae	__Prevotella_2
Unc52498	Bacteria	__Firmicutes	__Clostridia	__Clostridiales	__Ruminococcaceae	__uncultured
Unc01fpj	Bacteria	__Firmicutes	__Clostridia	__Clostridiales	__Ruminococcaceae	__Ruminococcaceae_UCG_014
Unc02kju	Bacteria	__Firmicutes	__Clostridia	__Clostridiales	__Ruminococcaceae	__Ruminococcus_1
Unc01pz8	Bacteria	__Firmicutes	__Clostridia	__Clostridiales	__Ruminococcaceae	__Ruminococcus_1
Unc58074	Bacteria	__Firmicutes	__Clostridia	__Clostridiales	__Christensenellaceae	__Christensenellaceae_R_7_group
CsrNeon2	Bacteria	__Firmicutes	__Clostridia	__Clostridiales	__Clostridiaceae_1	__Clostridium_sensu_stricto_1
Unc02zqp	Bacteria	__Firmicutes	__Clostridia	__Clostridiales	__Family_XI	__Anaerococcus
Unc01f9k	Bacteria	__Firmicutes	__Clostridia	__Clostridiales	__Lachnospiraceae	__Lachnospiraceae_FCS020_group
GQUDaqu3	Bacteria	__Firmicutes	__Bacilli	__Bacillales	__Thermoactinomycetaceae	__Thermoactinomyces
UncAna14	Bacteria	__Firmicutes	__Clostridia	__Clostridiales	__Family_XIII	__Family_XIII_UCG_001
Unc01x1k	Bacteria	__Firmicutes	__Clostridia	__Clostridiales	__Ruminococcaceae	___Eubacterium_coprostanoligenes_group
Unc03uw6	Bacteria	__Firmicutes	__Clostridia	__Clostridiales	__Ruminococcaceae	__Ruminiclostridium_5
Unc01277	Bacteria	__Firmicutes	__Clostridia	__Clostridiales	__Lachnospiraceae	__Blautia
Unc05mei	Bacteria	__Firmicutes	__Clostridia	__Clostridiales	__Clostridiales_vadinBB60_group	__g
Unc00m3k	Bacteria	__Firmicutes	__Negativicutes	__Selenomonadales	__Acidaminococcaceae	__Phascolarctobacterium
UncO5247	Bacteria	__Firmicutes	__Clostridia	__Clostridiales	__Ruminococcaceae	__uncultured
Unc0163x	Bacteria	__Firmicutes	__Clostridia	__Clostridiales	__Lachnospiraceae	__uncultured
Unc86145	Bacteria	__Firmicutes	__Clostridia	__Clostridiales	__Family_XI	__Peptoniphilus
Unc81447	Bacteria	__Firmicutes	__Clostridia	__Clostridiales	__Ruminococcaceae	__Oscillibacter
HQVSpec4	Bacteria	__Firmicutes	__Clostridia	__Clostridiales	__Ruminococcaceae	__Anaerotruncus
Unc02jbi	Bacteria	__Bacteroidetes	__Bacteroidia	__Bacteroidales	__Prevotellaceae	__Alloprevotella
Unc02nll	Bacteria	__Firmicutes	__Clostridia	__Clostridiales	__Ruminococcaceae	__Anaerotruncus
Unc95209	Bacteria	__Firmicutes	__Clostridia	__Clostridiales	__Family_XI	__Ezakiella
UncA4902	Bacteria	__Proteobacteria	__Gammaproteobacteria	__Pseudomonadales	__Moraxellaceae	__Acinetobacter
I2ESpe19	Bacteria	__Fusobacteria	__Fusobacteriia	__Fusobacteriales	__Fusobacteriaceae	__Fusobacterium
Unc30423	Bacteria	__Proteobacteria	__Alphaproteobacteria	__Rhodospirillales	__MSB_1E8	__g
UncO8782	Bacteria	__Firmicutes	__Clostridia	__Clostridiales	__Lachnospiraceae	__Lachnospiraceae_UCG_010
G7WHuG28	Bacteria	__Firmicutes	__Clostridia	__Clostridiales	__Ruminococcaceae	__uncultured
Unc38399	Bacteria	__Firmicutes	__Clostridia	__Clostridiales	__Ruminococcaceae	__Ruminococcaceae_NK4A214_group
HfnAlv51	Bacteria	__Proteobacteria	__Gammaproteobacteria	__Enterobacteriales	__Enterobacteriaceae	__Hafnia_Obesumbacterium
Unc01e6u	Bacteria	__Firmicutes	__Clostridia	__Clostridiales	__Ruminococcaceae	__Ruminiclostridium_5
Unc019wl	Bacteria	__Firmicutes	__Clostridia	__Clostridiales	__Ruminococcaceae	__Subdoligranulum
Unc85953	Bacteria	__Firmicutes	__Clostridia	__Clostridiales	__Lachnospiraceae	__Lachnoclostridium
Unc57013	Bacteria	__Firmicutes	__Clostridia	__Clostridiales	__Christensenellaceae	__Christensenellaceae_R_7_group
Unc04f6w	Bacteria	__Firmicutes	__Clostridia	__Clostridiales	__Peptostreptococcaceae	__Peptoclostridium
Unc04x9p	Bacteria	__Firmicutes	__Clostridia	__Clostridiales	__Lachnospiraceae	___Eubacterium_ventriosum_group
Unc03vc4	Bacteria	__Firmicutes	__Clostridia	__Clostridiales	__Lachnospiraceae	__Roseburia
Unc0126h	Bacteria	__Firmicutes	__Clostridia	__Clostridiales	__Ruminococcaceae	__Ruminococcaceae_UCG_010
Unc01zba	Bacteria	__Firmicutes	__Clostridia	__Clostridiales	__Lachnospiraceae	__Lachnospiraceae_UCG_008
Unc012u2	Bacteria	__Firmicutes	__Clostridia	__Clostridiales	__Lachnospiraceae	___Eubacterium_hallii_group
Unc97262	Bacteria	__Firmicutes	__Clostridia	__Clostridiales	__Ruminococcaceae	__Ruminiclostridium_9
Unc01nti	Bacteria	__Firmicutes	__Clostridia	__Clostridiales	__Ruminococcaceae	__uncultured
Unc00y7e	Bacteria	__Firmicutes	__Clostridia	__Clostridiales	__Lachnospiraceae	___Eubacterium_rectale_group
H0LBivi4	Bacteria	__Bacteroidetes	__Bacteroidia	__Bacteroidales	__Prevotellaceae	__Prevotella
Unc60750	Bacteria	__Firmicutes	__Clostridia	__Clostridiales	__Family_XIII	__Family_XIII_AD3011_group
Unc46836	Bacteria	__Firmicutes	__Clostridia	__Clostridiales	__Lachnospiraceae	__uncultured
Unc02136	Bacteria	__Firmicutes	__Bacilli	__Lactobacillales	__Carnobacteriaceae	__Dolosigranulum
Unc03evh	Bacteria	__Firmicutes	__Clostridia	__Clostridiales	__Ruminococcaceae	__Anaerotruncus
Unc02ji1	Bacteria	__Bacteroidetes	__Bacteroidia	__Bacteroidales	__Porphyromonadaceae	__Porphyromonas
Unc23858	Bacteria	__Firmicutes	__Clostridia	__Clostridiales	__Lachnospiraceae	__Tyzzerella_3
Unc01f0v	Bacteria	__Firmicutes	__Clostridia	__Clostridiales	__Ruminococcaceae	___Eubacterium_coprostanoligenes_group
Unc0115d	Bacteria	__Firmicutes	__Clostridia	__Clostridiales	__Ruminococcaceae	__uncultured
H4SFili3	Bacteria	__Firmicutes	__Erysipelotrichia	__Erysipelotrichales	__Erysipelotrichaceae	__Holdemania
UncCl291	Bacteria	__Firmicutes	__Clostridia	__Clostridiales	__Clostridiaceae_1	__Clostridium_sensu_stricto_1
GJFBac89	Bacteria	__Firmicutes	__Erysipelotrichia	__Erysipelotrichales	__Erysipelotrichaceae	__uncultured
Unc058de	Bacteria	__Firmicutes	__Clostridia	__Clostridiales	__Ruminococcaceae	__Ruminiclostridium_6
UncG3786	Bacteria	__Proteobacteria	__Gammaproteobacteria	__Enterobacteriales	__Enterobacteriaceae	__Escherichia_Shigella
I6LElk91	Bacteria	__Proteobacteria	__Alphaproteobacteria	__Rhizobiales	__Bradyrhizobiaceae	__Bradyrhizobium
Unc01qt1	Bacteria	__Firmicutes	__Clostridia	__Clostridiales	__Ruminococcaceae	__Ruminococcus_1
UncO8895	Bacteria	__Firmicutes	__Clostridia	__Clostridiales	__Lachnospiraceae	___Ruminococcus_gnavus_group
Unc01nzf	Bacteria	__Firmicutes	__Clostridia	__Clostridiales	__Clostridiaceae_1	__Clostridium_sensu_stricto_1
Unc00n8b	Bacteria	__Firmicutes	__Clostridia	__Clostridiales	__Clostridiales_vadinBB60_group	__g
Unid2692	Bacteria	__Actinobacteria	__Actinobacteria	__Micrococcales	__Cellulomonadaceae	__Tropheryma
UncO2108	Bacteria	__Firmicutes	__Negativicutes	__Selenomonadales	__Veillonellaceae	__Megamonas
Unc021ob	Bacteria	__Bacteroidetes	__Bacteroidia	__Bacteroidales	__Prevotellaceae	__Paraprevotella
Unc74246	Bacteria	__Firmicutes	__Clostridia	__Clostridiales	__Christensenellaceae	__Christensenellaceae_R_7_group
H7XBact7	Bacteria	__Bacteroidetes	__Bacteroidia	__Bacteroidales	__Bacteroidales_S24_7_group	__g
HEKSpec4	Bacteria	__Firmicutes	__Clostridia	__Clostridiales	__Lachnospiraceae	__Lachnoclostridium
HQVSpec3	Bacteria	__Firmicutes	__Clostridia	__Clostridiales	__Ruminococcaceae	__Anaerotruncus
Unc02nme	Bacteria	__Firmicutes	__Clostridia	__Clostridiales	__Christensenellaceae	__Christensenellaceae_R_7_group
Unc01w4o	Bacteria	__Actinobacteria	__Coriobacteriia	__Coriobacteriales	__Coriobacteriaceae	__Collinsella
Unc03l66	Bacteria	__Firmicutes	__Clostridia	__Clostridiales	__Christensenellaceae	__Christensenellaceae_R_7_group
UncCl891	Bacteria	__Firmicutes	__Clostridia	__Clostridiales	__Ruminococcaceae	__uncultured
Unc64172	Bacteria	__Firmicutes	__Clostridia	__Clostridiales	__Ruminococcaceae	__Faecalibacterium
Unc00z9c	Bacteria	__Firmicutes	__Clostridia	__Clostridiales	__Lachnospiraceae	__Roseburia
Gt8Met86	Bacteria	__Bacteroidetes	__Flavobacteriia	__Flavobacteriales	__Flavobacteriaceae	__uncultured
UncB6150	Bacteria	__Firmicutes	__Negativicutes	__Selenomonadales	__Veillonellaceae	__Veillonella
UncO6933	Bacteria	__Firmicutes	__Clostridia	__Clostridiales	__Lachnospiraceae	__Roseburia
Unc004yi	Bacteria	__Firmicutes	__Bacilli	__Lactobacillales	__Lactobacillaceae	__Lactobacillus
Unc022fm	Bacteria	__Firmicutes	__Clostridia	__Clostridiales	__Defluviitaleaceae	__Defluviitaleaceae_UCG_011
Unc0536j	Bacteria	__Proteobacteria	__Betaproteobacteria	__Burkholderiales	__Comamonadaceae	__Comamonas
Unc02s21	Bacteria	__Firmicutes	__Clostridia	__Clostridiales	__Ruminococcaceae	__uncultured
UncO8402	Bacteria	__Firmicutes	__Clostridia	__Clostridiales	__Lachnospiraceae	__Sellimonas
UncPr839	Bacteria	__Proteobacteria	__Betaproteobacteria	__Burkholderiales	__Burkholderiaceae	__Lautropia
Unc03dci	Bacteria	__Firmicutes	__Clostridia	__Clostridiales	__Ruminococcaceae	__Ruminococcaceae_UCG_010
Unid2481	Bacteria	__Firmicutes	__Clostridia	__Clostridiales	__Family_XI	__Peptoniphilus
Unc00ru8	Bacteria	__Bacteroidetes	__Bacteroidia	__Bacteroidales	__Bacteroidaceae	__Bacteroides
UncLac43	Bacteria	__Firmicutes	__Bacilli	__Lactobacillales	__Lactobacillaceae	__Lactobacillus
Unc00yde	Bacteria	__Firmicutes	__Clostridia	__Clostridiales	__Lachnospiraceae	__Blautia
Unc04zd2	Bacteria	__Firmicutes	__Clostridia	__Clostridiales	__Clostridiaceae_1	__Clostridium_sensu_stricto_1
UncR2047	Bacteria	__Firmicutes	__Clostridia	__Clostridiales	__Ruminococcaceae	__Acetanaerobacterium
Unc00r3c	Bacteria	__Firmicutes	__Clostridia	__Clostridiales	__Peptococcaceae	__uncultured
Unc0112o	Bacteria	__Firmicutes	__Clostridia	__Clostridiales	__Lachnospiraceae	__Blautia
H6ZCacca	Bacteria	__Firmicutes	__Clostridia	__Clostridiales	__Lachnospiraceae	__Anaerostipes
Unide752	Bacteria	__Firmicutes	__Clostridia	__Clostridiales	__Family_XI	__Murdochiella
Unc055w2	Bacteria	__Actinobacteria	__Coriobacteriia	__Coriobacteriales	__Coriobacteriaceae	__uncultured
K37Speci	Bacteria	__Bacteroidetes	__Bacteroidia	__Bacteroidales	__Porphyromonadaceae	__Butyricimonas
HVWNitr2	Bacteria	__Actinobacteria	__Actinobacteria	__Micrococcales	__Micrococcaceae	__Citricoccus
GH8Micro	Bacteria	__Firmicutes	__Negativicutes	__Selenomonadales	__Veillonellaceae	__Megasphaera
Od8Spla3	Bacteria	__Bacteroidetes	__Bacteroidia	__Bacteroidales	__Porphyromonadaceae	__Odoribacter
Unc0053w	Bacteria	__Bacteroidetes	__Bacteroidia	__Bacteroidales	__Bacteroidaceae	__Bacteroides
Unc057b2	Bacteria	__Firmicutes	__Clostridia	__Clostridiales	__Lachnospiraceae	___Eubacterium_eligens_group
UncO7816	Bacteria	__Firmicutes	__Clostridia	__Clostridiales	__Lachnospiraceae	__Lachnoclostridium
Unc01t4y	Bacteria	__Firmicutes	__Clostridia	__Clostridiales	__Ruminococcaceae	__uncultured
Unc0183e	Bacteria	__Firmicutes	__Clostridia	__Clostridiales	__Christensenellaceae	__Christensenellaceae_R_7_group
Unc92404	Bacteria	__Firmicutes	__Clostridia	__Clostridiales	__Lachnospiraceae	__Eisenbergiella
Unc02yp4	Bacteria	__Firmicutes	__Clostridia	__Clostridiales	__Ruminococcaceae	__Ruminococcaceae_UCG_013
S53Mut36	Bacteria	__Firmicutes	__Bacilli	__Lactobacillales	__Streptococcaceae	__Streptococcus
Unc035xb	Bacteria	__Firmicutes	__Clostridia	__Clostridiales	__Ruminococcaceae	__Ruminococcaceae_UCG_014
Unc010e5	Bacteria	__Firmicutes	__Clostridia	__Clostridiales	__Lachnospiraceae	__Marvinbryantia
Unc05nru	Bacteria	__Firmicutes	__Erysipelotrichia	__Erysipelotrichales	__Erysipelotrichaceae	__Erysipelotrichaceae_UCG_003
Unc33232	Bacteria	__Firmicutes	__Clostridia	__Clostridiales	__Ruminococcaceae	__Ruminococcaceae_UCG_005
Unc00rvu	Bacteria	__Bacteroidetes	__Bacteroidia	__Bacteroidales	__Rikenellaceae	__Alistipes
Unc03433	Bacteria	__Firmicutes	__Clostridia	__Clostridiales	__Ruminococcaceae	__Ruminiclostridium_5
Unc00vst	Bacteria	__Firmicutes	__Clostridia	__Clostridiales	__Ruminococcaceae	__Ruminococcaceae_UCG_013
Unc01dcp	Bacteria	__Firmicutes	__Clostridia	__Clostridiales	__Clostridiales_vadinBB60_group	__g
GQZLangu	Bacteria	__Firmicutes	__Bacilli	__Lactobacillales	__Aerococcaceae	__Facklamia
Unc57747	Bacteria	__Firmicutes	__Clostridia	__Clostridiales	__Family_XIII	___Eubacterium_nodatum_group
Unc009tj	Bacteria	__Firmicutes	__Clostridia	__Clostridiales	__Ruminococcaceae	__Ruminococcaceae_UCG_005
LcbReu47	Bacteria	__Firmicutes	__Bacilli	__Lactobacillales	__Lactobacillaceae	__Lactobacillus
Unc0594n	Bacteria	__Proteobacteria	__Betaproteobacteria	__Burkholderiales	__Comamonadaceae	__Pelomonas
FNWBaR48	Bacteria	__Actinobacteria	__Actinobacteria	__Micrococcales	__Microbacteriaceae	__Curtobacterium
Unc05pup	Bacteria	__Bacteroidetes	__Bacteroidia	__Bacteroidales	__Rikenellaceae	__Alistipes
Unc002ze	Bacteria	__Firmicutes	__Clostridia	__Clostridiales	__Lachnospiraceae	__uncultured

## Sheet: Model F1
Model:	MixedLM	Dependent Variable:	InvSimpson
No. Observations:	95	Method:	REML
No. Groups:	32	Scale:	2.9648
Min. group size:	2	Log-Likelihood:	-234.622
Max. group size:	3	Converged:	Yes
Mean group size:	3
	Coef.	Std.Err.	z	P>|z|	[0.025	0.975]
Intercept	5.285	0.793	6.666	0	3.731	6.838
treatment[T.T]	2.142	1.023	2.094	0.036	0.137	4.148
tp[T.S_2]	0.164	0.598	0.275	0.783	-1.007	1.336
tp[T.S_3]	0.478	0.701	0.682	0.495	-0.895	1.851
PID Var	8.774
PID x tp[T.S_2] Cov	-3.164
tp[T.S_2] Var	5.499
PID x tp[T.S_3] Cov	-1.375
tp[T.S_2] x tp[T.S_3] Cov	6.743
tp[T.S_3] Var	9.549

## Sheet: meta
PID	SEX	ABX	TC	S_1	S_2	S_3	S_4	S_5
2	FEMALE	Amoxicillin / Clavulanic acid	C	22111	22112	22113	22114	22115
3	MALE	Amoxicillin / Clavulanic acid	T	22076	22131	22077	22132	22078
7	FEMALE	Azithromycin	T	22051	22052	22053	22054	22055
8	MALE	Amoxicillin	C	22046	22047	22048	22049	22050
9	FEMALE	Amoxicillin / Clavulanic acid & Clindamycin	C	22036	22037	22038	22039	22040
11	MALE	Ciprofloxacin	T	22056	22057	22058	22059	22060
12	FEMALE	Amoxicillin / Clavulanic acid	C	22116	22117	22118	22119	22120
13	MALE	Amoxicillin / Clavulanic acid & Cefalexin	T	22066	22067	22068	22069	22070
14	FEMALE	Ciprofloxacin	C	22041	22042	22043	22044	22045
15	FEMALE	Penicillin	T	22096	22097	22098	22099	22100
16	FEMALE	Amoxicillin	T	22136	22137	22138	22139	22140
18	MALE	Clindamycin	C	22146	22147	22148	22149	22150
19	FEMALE	Levofloxacin	T	22001	22002	22003	22004	22005
20	FEMALE	Amoxicillin / Clavulanic acid	C	22141	22142	22143	22144	nan
23	FEMALE	Azithromycin	C	22006	22007	22008	22009	22010
24	FEMALE	Amoxicillin / Clavulanic acid	C	22026	22027	22028	22029	22030
25	FEMALE	Amoxicillin / Clavulanic acid	C	22016	22017	22018	22019	22020
26	MALE	Clindamycin	T	22086	22087	22088	22089	22090
28	MALE	Amoxicillin / Clavulanic acid	C	22151	22152	22153	22154	22155
30	MALE	Amoxicillin / Clavulanic acid	T	22061	22062	22063	22064	22065
31	MALE	Ciprofloxacin	C	22126	22127	nan	nan	22130
35	MALE	Ciproflaxin / Metronidazole	C	22171	22172	22173	22174	22175
36	MALE	Amoxicillin	T	22176	22177	22178	22179	22180
37	FEMALE	Amoxicillin / Clavulanic acid	C	22195	22191	22192	22193	22194
38	FEMALE	Amoxicillin / Clavulanic acid	T	22201	22202	22203	22204	22205
39	FEMALE	Cefalexin / Trimethoprim / Sulfamethoxazole	T	22181	22182	22183	22184	22185
40	MALE	Amoxicillin	C	22186	22187	22188	22189	22190
44	MALE	Amoxicillin / Clavulanic acid	T	22216	22217	22218	22219	22220
45	FEMALE	Amoxicillin / Clavulanic acid	T	22246	22247	22248	22249	22250
47	FEMALE	Cefalexin	T	22236	22237	22238	22239	22240
49	FEMALE	Trimethoprim / Sulfamethoxazole / Cefalexin	C	22251	22252	22253	22254	22255
50	MALE	Ciprofloxacin / Metronidazole	T	22256	22259	22258	22257	22260
